# Supplementary material for: Factors associated with knowledge and practices of COVID-19 prevention among mothers of under-2 children in Bangladesh
Source: PLOS Glob Public Health. 2024 Sep 4;4(9):e0003346. doi: 10.1371/journal.pgph.0003346 (PMC11373813; doi:10.1371/journal.pgph.0003346)
Supplement: S1 Dataset — (XLSX) [file pgph.0003346.s003.xlsx]

## Sheet: Sheet1
Sl_No	qa_4	qa_7	qa_agey	qa_agem	qa_aged	qc_1	qc_2	qc_3	qc_4	qc_5	qc_6	qc_12	qd_6	qd_6_1	qd_6_2	qd_6_3	qd_6_4	qd_6_5	qd_6_6	qd_6_96	qd_6oth	qd_7	qd_8	qe_3	qe_3_1	qe_3_2	qe_3_3	qe_3_4	qe_3_5	qe_3_6	qe_3_7	qe_3_8	qe_3_96	qe_3_97	qe_3oth	qe_4	qe_5	qe_5_1	qe_5_2	qe_5_3	qe_5_4	qe_5_5	qe_5_6	qe_5_7	qe_5_8	qe_5_9	qe_5_96	qe_5_97	qe_5oth
1	5	115	0	7	18	Yes	Yes	Yes	Yes	Yes	Yes	15000	1 2	1	1	0	0	0	0	0		Yes	Yes	1	1	0	0	0	0	0	0	0	0	0		Yes	1 3 5	1	0	1	0	1	0	0	0	0	0	0
2	6	117	1	0	13	Yes	Yes	Yes	No	Yes	No	16000	1	1	0	0	0	0	0	0		Yes	No	1 2	1	1	0	0	0	0	0	0	0	0		Yes	1 2	1	1	0	0	0	0	0	0	0	0	0
3	3	187	1	7	20	Yes	Yes	Yes	No	Yes	Yes	40000	1	1	0	0	0	0	0	0		Yes	No	4	0	0	0	1	0	0	0	0	0	0		Yes	1 2 7	1	1	0	0	0	0	1	0	0	0	0
4	5	125	0	4	22	Yes	Yes	Yes	Yes	Yes	Yes	15500	1 2	1	1	0	0	0	0	0		Yes	No	1 2 3	1	1	1	0	0	0	0	0	0	0		Yes	1 3 5 7	1	0	1	0	1	0	1	0	0	0	0
5	5	114	1	7	23	Yes	Yes	Yes	Yes	Yes	Yes	11500	1	1	0	0	0	0	0	0		Yes	No	1 2 3	1	1	1	0	0	0	0	0	0	0		No	1 2 3 5 7 9	1	1	1	0	1	0	1	0	1	0	0
6	3	140	0	4	18	Yes	No	No	Yes	Yes	Yes	10000	1	1	0	0	0	0	0	0		Yes	No	1 4	1	0	0	1	0	0	0	0	0	0		No	1 3 5 6 7 9	1	0	1	0	1	1	1	0	1	0	0
7	2	126	1	7	19	Yes	No	No	No	No	Yes	13000	5	0	0	0	0	1	0	0		Yes	No	2	0	1	0	0	0	0	0	0	0	0		Yes	1 2 4 6	1	1	0	1	0	1	0	0	0	0	0
8	6	150	1	1	16	Yes	No	No	No	No	No	9500											No	1 2	1	1	0	0	0	0	0	0	0	0		Don't know	1 2 5 6 7	1	1	0	0	1	1	1	0	0	0	0
9	1	143	0	7	15	Yes	No	No	No	No	No	15000	1	1	0	0	0	0	0	0		Yes	No	97	0	0	0	0	0	0	0	0	0	1		Don't know	1 2	1	1	0	0	0	0	0	0	0	0	0
10	6	117	0	1	21	Yes	Yes	Yes	Yes	Yes	Yes	14000	1	1	0	0	0	0	0	0		Yes	No	1 2 4 7 8	1	1	0	1	0	0	1	1	0	0		No	1 2 3 4 5 7 9	1	1	1	1	1	0	1	0	1	0	0
11	4	200	0	2	25	Yes	Yes	Yes	Yes	No	Yes	14000	1	1	0	0	0	0	0	0		Yes	Yes	1	1	0	0	0	0	0	0	0	0	0		Yes	1 2 6 7	1	1	0	0	0	1	1	0	0	0	0
12	3	187	1	4	6	Yes	No	No	Yes	Yes	No	15000	1	1	0	0	0	0	0	0		Yes	No	1 4 5	1	0	0	1	1	0	0	0	0	0		Yes	1 2 5	1	1	0	0	1	0	0	0	0	0	0
13	4	151	0	5	0	Yes	Yes	Yes	No	No	Yes	10000	5	0	0	0	0	1	0	0		Yes	Yes	1 2	1	1	0	0	0	0	0	0	0	0		Yes	1 2 4 6 7	1	1	0	1	0	1	1	0	0	0	0
14	3	195	1	9	11	Yes	Yes	Yes	No	Yes	Yes	18000	1	1	0	0	0	0	0	0		Yes	No	1 2	1	1	0	0	0	0	0	0	0	0		Yes	1 2 5 7	1	1	0	0	1	0	1	0	0	0	0
15	6	130	0	7	2	Yes	No	No	No	No	Yes	17000	1 2	1	1	0	0	0	0	0		No	No	97	0	0	0	0	0	0	0	0	0	1		Don't know	1 2	1	1	0	0	0	0	0	0	0	0	0
16	1	121	0	6	6	Yes	Yes	No	No	No	No	8000	5	0	0	0	0	1	0	0		Yes	No	2 8	0	1	0	0	0	0	0	1	0	0		Don't know	1 2 5 7	1	1	0	0	1	0	1	0	0	0	0
17	6	194	1	1	23	Yes	No	No	Yes	No	No	9000	1	1	0	0	0	0	0	0		Yes	No	1	1	0	0	0	0	0	0	0	0	0		Yes	1 2 4 5 7 9	1	1	0	1	1	0	1	0	1	0	0
18	3	181	0	3	24	Yes	No	No	Yes	No	No	12000	1	1	0	0	0	0	0	0		Yes	Yes	1	1	0	0	0	0	0	0	0	0	0		No	1 2	1	1	0	0	0	0	0	0	0	0	0
19	3	140	0	9	13	Yes	Yes	Yes	Yes	No	Yes	15000	1	1	0	0	0	0	0	0		Yes	Yes	1 3 8	1	0	1	0	0	0	0	1	0	0		No	1 5 9	1	0	0	0	1	0	0	0	1	0	0
20	4	154	1	11	25	Yes	Yes	Yes	No	Yes	Yes	5000	1	1	0	0	0	0	0	0		Yes	No	1	1	0	0	0	0	0	0	0	0	0		No	1	1	0	0	0	0	0	0	0	0	0	0
21	6	150	0	1	12	Yes	No	No	Yes	No	No	12000											Yes	1 2 5	1	1	0	0	1	0	0	0	0	0		Yes	1 2 5 6 7 8	1	1	0	0	1	1	1	1	0	0	0
22	4	122	0	9	23	Yes	No	No	Yes	No	Yes	15000	5	0	0	0	0	1	0	0		Yes	No	1 2	1	1	0	0	0	0	0	0	0	0		Don't know	1 2 5 6 7	1	1	0	0	1	1	1	0	0	0	0
23	6	117	0	9	21	Yes	No	No	Yes	No	No	10000	5	0	0	0	0	1	0	0		Yes	No	1 2 4 5 7	1	1	0	1	1	0	1	0	0	0		Yes	2 5 7	0	1	0	0	1	0	1	0	0	0	0
24	3	161	0	6	12	Yes	Yes	Yes	Yes	Yes	Yes	30000	1	1	0	0	0	0	0	0		Yes	No	1 2 4	1	1	0	1	0	0	0	0	0	0		Yes	1 2 4 5 7 9	1	1	0	1	1	0	1	0	1	0	0
25	1	129	1	10	0	Yes	Yes	Yes	No	No	No	15000	1	1	0	0	0	0	0	0		Yes	No	2 4 5	0	1	0	1	1	0	0	0	0	0		Yes	1 2 7	1	1	0	0	0	0	1	0	0	0	0
26	1	143	0	6	4	Yes	Yes	No	No	No	No	16000	5	0	0	0	0	1	0	0		Yes	No	2 8	0	1	0	0	0	0	0	1	0	0		No	1 2 7 9	1	1	0	0	0	0	1	0	1	0	0
27	4	135	1	11	5	Yes	Yes	Yes	No	No	No	15000	5	0	0	0	0	1	0	0		Yes	No	1	1	0	0	0	0	0	0	0	0	0		Don't know	1 2 5 6 7	1	1	0	0	1	1	1	0	0	0	0
28	4	151	0	4	10	Yes	No	No	No	No	No	10000	1	1	0	0	0	0	0	0		Yes	No	1	1	0	0	0	0	0	0	0	0	0		No	1 2 5 7	1	1	0	0	1	0	1	0	0	0	0
29	4	134	0	8	10	Yes	No	No	Yes	No	Yes	10000	1	1	0	0	0	0	0	0		Yes	No	1 2	1	1	0	0	0	0	0	0	0	0		Don't know	1 2 5 9	1	1	0	0	1	0	0	0	1	0	0
30	6	178	0	4	2	Yes	No	No	No	No	No	9000	1	1	0	0	0	0	0	0		Yes	Yes	1 2	1	1	0	0	0	0	0	0	0	0		No	1 2 3 5 7	1	1	1	0	1	0	1	0	0	0	0
31	3	182	0	4	3	Yes	No	No	No	No	Yes	7000	2 3	0	1	1	0	0	0	0		Yes	No	1 2 4	1	1	0	1	0	0	0	0	0	0		No	1 2	1	1	0	0	0	0	0	0	0	0	0
32	3	160	0	7	22	Yes	Yes	Yes	Yes	Yes	No	30000	1	1	0	0	0	0	0	0		Yes	Yes	1 2	1	1	0	0	0	0	0	0	0	0		Don't know	1 2 6	1	1	0	0	0	1	0	0	0	0	0
33	5	115	1	10	29	Yes	No	No	Yes	No	Yes	6000	1	1	0	0	0	0	0	0		Yes	Yes	1	1	0	0	0	0	0	0	0	0	0		Yes	1 2	1	1	0	0	0	0	0	0	0	0	0
34	2	198	0	2	22	Yes	Yes	Yes	Yes	No	Yes	15000	1 3	1	0	1	0	0	0	0		Yes	No	97	0	0	0	0	0	0	0	0	0	1		Yes	1 2	1	1	0	0	0	0	0	0	0	0	0
35	3	138	0	5	11	Yes	Yes	Yes	No	Yes	No	15000	1	1	0	0	0	0	0	0		Yes	No	1 2 8	1	1	0	0	0	0	0	1	0	0		No	1 2 5 7 9	1	1	0	0	1	0	1	0	1	0	0
36	2	162	0	5	20	Yes	No	No	No	No	Yes	10000	5	0	0	0	0	1	0	0		Yes	No	1 2	1	1	0	0	0	0	0	0	0	0		Yes	1 2 6 96	1	1	0	0	0	1	0	0	0	1	0	Patla paikhana hoy
37	2	162	0	10	18	Yes	Yes	Yes	No	Yes	Yes	15000	5	0	0	0	0	1	0	0		Yes	No	1 2	1	1	0	0	0	0	0	0	0	0		Don't know	1 2 5	1	1	0	0	1	0	0	0	0	0	0
38	1	164	1	8	26	Yes	No	No	No	No	No	7000	1	1	0	0	0	0	0	0		Yes	No	97	0	0	0	0	0	0	0	0	0	1		Yes	1 2 7	1	1	0	0	0	0	1	0	0	0	0
39	1	168	1	5	26	Yes	No	No	No	No	No	3000	1	1	0	0	0	0	0	0		Yes	No	1 2 4 7	1	1	0	1	0	0	1	0	0	0		Yes	1 2 4 5 6 9	1	1	0	1	1	1	0	0	1	0	0
40	4	120	0	6	0	Yes	No	No	No	No	No	5000	5	0	0	0	0	1	0	0		Yes	No	97	0	0	0	0	0	0	0	0	0	1		Don't know	97	0	0	0	0	0	0	0	0	0	0	1
41	3	170	1	1	6	Yes	Yes	Yes	Yes	Yes	Yes	3000	1	1	0	0	0	0	0	0		Yes	No	1	1	0	0	0	0	0	0	0	0	0		No	1 2 3 5	1	1	1	0	1	0	0	0	0	0	0
42	4	173	1	8	0	Yes	No	No	Yes	No	No	9000											No	8	0	0	0	0	0	0	0	1	0	0		Don't know	2 6	0	1	0	0	0	1	0	0	0	0	0
43	3	111	1	1	8	Yes	No	No	Yes	No	Yes	18000	1	1	0	0	0	0	0	0		Yes	No	97	0	0	0	0	0	0	0	0	0	1		No	1 2	1	1	0	0	0	0	0	0	0	0	0
44	1	121	0	8	18	Yes	No	No	Yes	Yes	No	10000	5	0	0	0	0	1	0	0		Yes	No	1 2 3	1	1	1	0	0	0	0	0	0	0		Yes	1 2	1	1	0	0	0	0	0	0	0	0	0
45	4	148	0	4	17	Yes	No	No	No	No	No	7000	5	0	0	0	0	1	0	0		Yes	Yes	97	0	0	0	0	0	0	0	0	0	1		Don't know	97	0	0	0	0	0	0	0	0	0	0	1
46	2	145	0	0	23	Yes	No	No	No	No	Yes	17000	1	1	0	0	0	0	0	0		Yes	No	96	0	0	0	0	0	0	0	0	1	0	Rugir kacha gala	Yes	1 9	1	0	0	0	0	0	0	0	1	0	0
47	1	164	0	5	26	Yes	No	No	No	No	No	16000	4	0	0	0	1	0	0	0		Yes	No	5	0	0	0	0	1	0	0	0	0	0		Yes	1 2	1	1	0	0	0	0	0	0	0	0	0
48	4	193	1	4	0	Yes	No	No	No	No	No	10000	1	1	0	0	0	0	0	0		Yes	No	1 2	1	1	0	0	0	0	0	0	0	0		Yes	2 5 6	0	1	0	0	1	1	0	0	0	0	0
49	1	147	1	11	14	Yes	Yes	Yes	No	Yes	Yes	55000	1 2	1	1	0	0	0	0	0		Yes	No	1 2 5 6 8	1	1	0	0	1	1	0	1	0	0		No	1 2 3 5 7 8 9	1	1	1	0	1	0	1	1	1	0	0
50	4	132	0	3	6	Yes	Yes	Yes	No	No	Yes	15000	5	0	0	0	0	1	0	0		Yes	No	2	0	1	0	0	0	0	0	0	0	0		No	1 2	1	1	0	0	0	0	0	0	0	0	0
51	2	131	1	7	12	Yes	Yes	Yes	No	No	No	25000	5	0	0	0	0	1	0	0		Yes	No	1 4	1	0	0	1	0	0	0	0	0	0		Yes	1 2 6	1	1	0	0	0	1	0	0	0	0	0
52	4	122	1	2	2	Yes	Yes	Yes	Yes	Yes	Yes	25000	5	0	0	0	0	1	0	0		Yes	No	1	1	0	0	0	0	0	0	0	0	0		Don't know	1 2 6	1	1	0	0	0	1	0	0	0	0	0
53	3	192	0	8	20	Yes	No	No	Yes	No	Yes	8500	1	1	0	0	0	0	0	0		Yes	No	5	0	0	0	0	1	0	0	0	0	0		Don't know	2	0	1	0	0	0	0	0	0	0	0	0
54	5	185	0	10	2	Yes	Yes	Yes	No	No	Yes	12000	1	1	0	0	0	0	0	0		Yes	Yes	1	1	0	0	0	0	0	0	0	0	0		Yes	1 2 7	1	1	0	0	0	0	1	0	0	0	0
55	5	144	1	5	5	Yes	Yes	Yes	Yes	Yes	Yes	20000	1 2	1	1	0	0	0	0	0		Yes	No	1 3	1	0	1	0	0	0	0	0	0	0		No	1 2 5 7	1	1	0	0	1	0	1	0	0	0	0
56	4	120	1	11	2	Yes	Yes	Yes	No	No	Yes	8000	1	1	0	0	0	0	0	0		Yes	Yes	97	0	0	0	0	0	0	0	0	0	1		Don't know	1	1	0	0	0	0	0	0	0	0	0	0
57	3	176	0	6	8	Yes	Yes	Yes	Yes	No	No	8500	1	1	0	0	0	0	0	0		Yes	No	1 4 8	1	0	0	1	0	0	0	1	0	0		Yes	1 2 7 9	1	1	0	0	0	0	1	0	1	0	0
58	3	161	0	8	24	Yes	No	Yes	Yes	Yes	No	12000	1	1	0	0	0	0	0	0		Yes	No	1	1	0	0	0	0	0	0	0	0	0		Yes	1 2 9	1	1	0	0	0	0	0	0	1	0	0
59	3	111	0	10	2	Yes	No	No	No	Yes	Yes	12000	1 2	1	1	0	0	0	0	0		Yes	No	1	1	0	0	0	0	0	0	0	0	0		No	1 2	1	1	0	0	0	0	0	0	0	0	0
60	2	158	0	0	9	Yes	Yes	Yes	No	Yes	Yes	20000	5	0	0	0	0	1	0	0		Yes	No	1 8	1	0	0	0	0	0	0	1	0	0		Yes	1 2 5 7 9	1	1	0	0	1	0	1	0	1	0	0
61	1	183	1	10	16	Yes	No	No	No	No	Yes	20000	5	0	0	0	0	1	0	0		Yes	No	1	1	0	0	0	0	0	0	0	0	0		Yes	1 2 7	1	1	0	0	0	0	1	0	0	0	0
62	3	192	0	4	3	Yes	Yes	Yes	Yes	Yes	Yes	15000	1	1	0	0	0	0	0	0		Yes	No	1 2	1	1	0	0	0	0	0	0	0	0		No	1 2 3 5	1	1	1	0	1	0	0	0	0	0	0
63	3	133	0	8	0	Yes	No	No	No	Yes	Yes	18000	1 2	1	1	0	0	0	0	0		Yes	No	1	1	0	0	0	0	0	0	0	0	0		No	1 2 7	1	1	0	0	0	0	1	0	0	0	0
64	1	189	0	4	19	Yes	Yes	Yes	No	No	No	15000	1	1	0	0	0	0	0	0		Yes	No	1 2 5 8	1	1	0	0	1	0	0	1	0	0		No	1 2 5 6 7 9	1	1	0	0	1	1	1	0	1	0	0
65	3	186	0	2	16	Yes	Yes	No	Yes	Yes	Yes	10000	1	1	0	0	0	0	0	0		Yes	No	1 2 5 8	1	1	0	0	1	0	0	1	0	0		No	1 2 5 7 9	1	1	0	0	1	0	1	0	1	0	0
66	2	131	0	7	0	Yes	Yes	Yes	No	No	Yes	15000	5	0	0	0	0	1	0	0		Yes	No	97	0	0	0	0	0	0	0	0	0	1		Yes	1 2 6	1	1	0	0	0	1	0	0	0	0	0
67	6	116	0	6	20	Yes	Yes	Yes	No	No	No	8000	5	0	0	0	0	1	0	0		Yes	Yes	97	0	0	0	0	0	0	0	0	0	1		Don't know	97	0	0	0	0	0	0	0	0	0	0	1
68	2	145	0	3	8	Yes	No	No	No	No	Yes	16500	5	0	0	0	0	1	0	0		Yes	No	96	0	0	0	0	0	0	0	0	1	0	Ak joner jinis onno kew babohar korta parba na,kono loker kacha jeta parba na	Don't know	1 2 9	1	1	0	0	0	0	0	0	1	0	0
69	3	139	0	5	1	Yes	Yes	No	Yes	Yes	Yes	15000	5	0	0	0	0	1	0	0		Yes	No	1 2 5	1	1	0	0	1	0	0	0	0	0		No	1 2 5 7	1	1	0	0	1	0	1	0	0	0	0
70	4	154	1	2	2	Yes	No	No	No	No	No	12000	5	0	0	0	0	1	0	0		Yes	Yes	97	0	0	0	0	0	0	0	0	0	1		Don't know	1 2	1	1	0	0	0	0	0	0	0	0	0
71	3	170	1	1	16	Yes	Yes	Yes	Yes	Yes	Yes	10000	1	1	0	0	0	0	0	0		Yes	No	1 2 4 5 8	1	1	0	1	1	0	0	1	0	0		No	1 2 5 7	1	1	0	0	1	0	1	0	0	0	0
72	3	179	0	2	1	Yes	Yes	Yes	Yes	Yes	Yes	15000	1 3	1	0	1	0	0	0	0		Yes	No	1 2	1	1	0	0	0	0	0	0	0	0		Yes	1 2 4 5 7	1	1	0	1	1	0	1	0	0	0	0
73	5	169	1	6	3	Yes	Yes	Yes	Yes	Yes	Yes	20000	1	1	0	0	0	0	0	0		Yes	No	1	1	0	0	0	0	0	0	0	0	0		Yes	1 2 5 7	1	1	0	0	1	0	1	0	0	0	0
74	3	180	0	2	3	Yes	Yes	Yes	Yes	Yes	Yes	14000	1	1	0	0	0	0	0	0		Yes	No	1 5 8	1	0	0	0	1	0	0	1	0	0		Yes	1 2 7	1	1	0	0	0	0	1	0	0	0	0
75	5	125	0	4	17	Yes	Yes	Yes	Yes	Yes	Yes	12500	1	1	0	0	0	0	0	0		Yes	No	1 2 3	1	1	1	0	0	0	0	0	0	0		Yes	1 2 5 7	1	1	0	0	1	0	1	0	0	0	0
76	5	125	0	10	10	Yes	No	No	Yes	Yes	Yes	9500	1	1	0	0	0	0	0	0		No	No	97	0	0	0	0	0	0	0	0	0	1		Yes	1 2 7	1	1	0	0	0	0	1	0	0	0	0
77	6	116	1	3	28	Yes	No	No	Yes	No	No	8000	1	1	0	0	0	0	0	0		Yes	No	1 5 7	1	0	0	0	1	0	1	0	0	0		No	1 2 3 5 7 9	1	1	1	0	1	0	1	0	1	0	0
78	3	139	1	5	3	Yes	Yes	Yes	Yes	No	No	8500	1	1	0	0	0	0	0	0		Yes	No	1 2 8	1	1	0	0	0	0	0	1	0	0		No	1 2 5 9	1	1	0	0	1	0	0	0	1	0	0
79	4	200	0	2	17	Yes	Yes	Yes	No	No	Yes	8000											No	1	1	0	0	0	0	0	0	0	0	0		Don't know	1 2 7	1	1	0	0	0	0	1	0	0	0	0
80	3	197	0	11	28	Yes	Yes	Yes	No	No	Yes	5000	1	1	0	0	0	0	0	0		Yes	No	1 3 4 8	1	0	1	1	0	0	0	1	0	0		Yes	1 2 5 7 9	1	1	0	0	1	0	1	0	1	0	0
81	1	168	0	2	1	Yes	No	No	No	No	No	12000	5	0	0	0	0	1	0	0		Yes	No	1 2	1	1	0	0	0	0	0	0	0	0		Yes	1 2 6 7	1	1	0	0	0	1	1	0	0	0	0
82	4	173	0	4	5	Yes	No	No	No	No	No	12000	5	0	0	0	0	1	0	0		Yes	No	2	0	1	0	0	0	0	0	0	0	0		Don't know	97	0	0	0	0	0	0	0	0	0	0	1
83	2	174	1	5	23	Yes	Yes	Yes	Yes	Yes	Yes	35000	1 2	1	1	0	0	0	0	0		Yes	No	1 2 4	1	1	0	1	0	0	0	0	0	0		Yes	1 2 5 6 7 9	1	1	0	0	1	1	1	0	1	0	0
84	5	157	0	3	29	Yes	Yes	Yes	Yes	No	Yes	22000	5	0	0	0	0	1	0	0		Yes	Yes	1 5	1	0	0	0	1	0	0	0	0	0		Yes	1 7	1	0	0	0	0	0	1	0	0	0	0
85	3	136	1	4	17	Yes	No	No	No	No	No	10000	1	1	0	0	0	0	0	0		Yes	No	97	0	0	0	0	0	0	0	0	0	1		Don't know	1 2	1	1	0	0	0	0	0	0	0	0	0
86	3	180	1	3	27	Yes	Yes	Yes	Yes	Yes	Yes	20000	1	1	0	0	0	0	0	0		Yes	Yes	1	1	0	0	0	0	0	0	0	0	0		Yes	1 2 5	1	1	0	0	1	0	0	0	0	0	0
87	1	129	1	10	5	Yes	No	No	No	No	No	6000	1	1	0	0	0	0	0	0		Yes	No	1	1	0	0	0	0	0	0	0	0	0		Yes	2	0	1	0	0	0	0	0	0	0	0	0
88	3	136	0	2	23	Yes	No	No	No	No	No	12000	1	1	0	0	0	0	0	0		Yes	Yes	97	0	0	0	0	0	0	0	0	0	1		Yes	1 2	1	1	0	0	0	0	0	0	0	0	0
89	3	181	1	7	12	Yes	Yes	Yes	Yes	Yes	No	15000	1	1	0	0	0	0	0	0		No	Yes	1 3 5	1	0	1	0	1	0	0	0	0	0		Don't know	1 2	1	1	0	0	0	0	0	0	0	0	0
90	1	164	1	3	12	Yes	No	No	No	No	No	8000	5	0	0	0	0	1	0	0		Yes	No	1 2	1	1	0	0	0	0	0	0	0	0		Yes	1 2 5 6 7	1	1	0	0	1	1	1	0	0	0	0
91	3	149	0	6	26	Yes	No	No	Yes	Yes	Yes	10000	1	1	0	0	0	0	0	0		Yes	Yes	1	1	0	0	0	0	0	0	0	0	0		Yes	1 2 5	1	1	0	0	1	0	0	0	0	0	0
92	3	124	1	3	6	Yes	Yes	Yes	Yes	Yes	No	16000	1 2	1	1	0	0	0	0	0		Yes	No	1 2 4	1	1	0	1	0	0	0	0	0	0		Yes	1 2 5 9	1	1	0	0	1	0	0	0	1	0	0
93	2	158	1	6	18	Yes	Yes	No	No	No	No	15000											No	1	1	0	0	0	0	0	0	0	0	0		No	1 2 5	1	1	0	0	1	0	0	0	0	0	0
94	1	184	1	8	4	Yes	No	No	Yes	No	No	18000											No	1 8	1	0	0	0	0	0	0	1	0	0		Yes	2	0	1	0	0	0	0	0	0	0	0	0
95	5	185	1	1	8	Yes	Yes	Yes	Yes	Yes	Yes	30000	1	1	0	0	0	0	0	0		Yes	No	1 2	1	1	0	0	0	0	0	0	0	0		No	1 2 6	1	1	0	0	0	1	0	0	0	0	0
96	1	189	0	6	11	Yes	Yes	Yes	No	No	Yes	10000	1	1	0	0	0	0	0	0		Yes	No	1 2 3 8	1	1	1	0	0	0	0	1	0	0		Don't know	1 2 6 7	1	1	0	0	0	1	1	0	0	0	0
97	3	165	1	6	8	Yes	Yes	Yes	Yes	Yes	Yes	27000	1	1	0	0	0	0	0	0		Yes	No	1 5 8	1	0	0	0	1	0	0	1	0	0		Yes	1 2 4 5 6 7 9	1	1	0	1	1	1	1	0	1	0	0
98	3	179	1	3	26	Yes	Yes	No	No	No	Yes	10000	3	0	0	1	0	0	0	0		Yes	Yes	1	1	0	0	0	0	0	0	0	0	0		Yes	1 2	1	1	0	0	0	0	0	0	0	0	0
99	3	172	1	5	20	Yes	Yes	Yes	Yes	Yes	Yes	15000	1 2 3	1	1	1	0	0	0	0		Yes	No	1 2	1	1	0	0	0	0	0	0	0	0		No	1 2 7 9	1	1	0	0	0	0	1	0	1	0	0
100	1	189	1	11	10	Yes	No	No	No	Yes	Yes	80000	1 2	1	1	0	0	0	0	0		Yes	Yes	1 2 8	1	1	0	0	0	0	0	1	0	0		Yes	1 2 5 9	1	1	0	0	1	0	0	0	1	0	0
101	2	23	1	6	10	Yes	Yes	Yes	Yes	No	No	10000	5	0	0	0	0	1	0	0		Yes	No	4 8	0	0	0	1	0	0	0	1	0	0		Yes	1 2 6	1	1	0	0	0	1	0	0	0	0	0
102	3	138	1	4	29	Yes	No	No	No	No	No	12500	3	0	0	1	0	0	0	0		Yes	No	1 2 8	1	1	0	0	0	0	0	1	0	0		Yes	1 2 3 4 5 7	1	1	1	1	1	0	1	0	0	0	0
103	4	175	0	8	19	Yes	No	No	No	No	Yes	8000	5	0	0	0	0	1	0	0		Yes	No	1 2	1	1	0	0	0	0	0	0	0	0		Yes	1 2 5 6 7 9	1	1	0	0	1	1	1	0	1	0	0
104	4	142	1	7	20	Yes	Yes	Yes	No	No	Yes	12000	1	1	0	0	0	0	0	0		Yes	No	1 7	1	0	0	0	0	0	1	0	0	0		Yes	1 2	1	1	0	0	0	0	0	0	0	0	0
105	4	128	0	5	24	Yes	Yes	Yes	Yes	No	Yes	5000	1	1	0	0	0	0	0	0		Yes	No	1 2	1	1	0	0	0	0	0	0	0	0		Yes	1 2	1	1	0	0	0	0	0	0	0	0	0
106	2	177	0	8	28	Yes	No	No	No	No	Yes	5000	5	0	0	0	0	1	0	0		No	No	2	0	1	0	0	0	0	0	0	0	0		No	1 2 6	1	1	0	0	0	1	0	0	0	0	0
107	4	151	0	10	0	Yes	No	No	Yes	No	Yes	20000	1	1	0	0	0	0	0	0		Yes	No	1	1	0	0	0	0	0	0	0	0	0		Yes	1 2 4	1	1	0	1	0	0	0	0	0	0	0
108	3	152	1	6	13	Yes	Yes	Yes	Yes	No	No	12000	1	1	0	0	0	0	0	0		Yes	No	1 8	1	0	0	0	0	0	0	1	0	0		Yes	1 2 7	1	1	0	0	0	0	1	0	0	0	0
109	6	116	1	9	0	Yes	No	No	No	No	No	15000	5	0	0	0	0	1	0	0		Yes	No	2	0	1	0	0	0	0	0	0	0	0		Don't know	1 2 96	1	1	0	0	0	0	0	0	0	1	0	Patla paikhana hoi
110	5	169	1	2	2	Yes	Yes	Yes	Yes	Yes	Yes	45000	1 2	1	1	0	0	0	0	0		Yes	No	1 4 8	1	0	0	1	0	0	0	1	0	0		Yes	1 5 7	1	0	0	0	1	0	1	0	0	0	0
111	1	129	0	6	0	Yes	No	No	Yes	No	No	12000	5	0	0	0	0	1	0	0		Yes	No	1	1	0	0	0	0	0	0	0	0	0		Yes	1 7	1	0	0	0	0	0	1	0	0	0	0
112	3	195	0	4	24	Yes	Yes	Yes	Yes	Yes	Yes	10000	1 2	1	1	0	0	0	0	0		Yes	No	1 2	1	1	0	0	0	0	0	0	0	0		No	1 2 5 7	1	1	0	0	1	0	1	0	0	0	0
113	1	189	0	2	27	Yes	No	No	No	Yes	No	9000	5	0	0	0	0	1	0	0		Yes	No	2 4 5 8	0	1	0	1	1	0	0	1	0	0		Yes	1 2 5 6 7	1	1	0	0	1	1	1	0	0	0	0
114	3	123	0	5	4	Yes	Yes	Yes	Yes	No	Yes	15000	1 2	1	1	0	0	0	0	0		Yes	Yes	1 2	1	1	0	0	0	0	0	0	0	0		No	1 2 5	1	1	0	0	1	0	0	0	0	0	0
115	6	190	0	3	18	Yes	Yes	Yes	No	Yes	Yes	15000											No	97	0	0	0	0	0	0	0	0	0	1		Don't know	97	0	0	0	0	0	0	0	0	0	0	1
116	4	146	1	2	0	Yes	No	No	No	No	Yes	8000	1	1	0	0	0	0	0	0		No permission to see	No	97	0	0	0	0	0	0	0	0	0	1		Don't know	97	0	0	0	0	0	0	0	0	0	0	1
117	6	130	1	10	27	Yes	No	No	Yes	No	No	8000											No	1 2	1	1	0	0	0	0	0	0	0	0		Don't know	1 2	1	1	0	0	0	0	0	0	0	0	0
118	3	186	0	3	28	Yes	Yes	Yes	Yes	Yes	Yes	25000	1	1	0	0	0	0	0	0		Yes	No	1 2 3 4 5 6 7 8	1	1	1	1	1	1	1	1	0	0		No	1 2 3 5 6 7 9	1	1	1	0	1	1	1	0	1	0	0
119	6	137	0	5	19	Yes	Yes	Yes	No	No	No	7000	5	0	0	0	0	1	0	0		Yes	No	1	1	0	0	0	0	0	0	0	0	0		Yes	1 2 6 7 8 9	1	1	0	0	0	1	1	1	1	0	0
120	3	139	1	4	17	Yes	Yes	Yes	Yes	Yes	Yes	15000	1	1	0	0	0	0	0	0		Yes	No	1 2 8	1	1	0	0	0	0	0	1	0	0		No	1 2 5 7 8 9	1	1	0	0	1	0	1	1	1	0	0
121	3	111	1	10	3	Yes	No	No	Yes	No	Yes	18000	1	1	0	0	0	0	0	0		Yes	No	1 2 8	1	1	0	0	0	0	0	1	0	0		Don't know	1 6	1	0	0	0	0	1	0	0	0	0	0
122	5	156	1	0	14	Yes	No	No	No	No	No	9000	5	0	0	0	0	1	0	0		Yes	No	1 2	1	1	0	0	0	0	0	0	0	0		Yes	1 2 5 7	1	1	0	0	1	0	1	0	0	0	0
123	5	169	0	5	13	Yes	Yes	Yes	No	Yes	No	10000	1	1	0	0	0	0	0	0		Yes	No	1 3 4	1	0	1	1	0	0	0	0	0	0		No	1 2 3 5 7	1	1	1	0	1	0	1	0	0	0	0
124	3	140	0	8	23	Yes	Yes	Yes	Yes	No	Yes	7000	5	0	0	0	0	1	0	0		Yes	Yes	1 7 8	1	0	0	0	0	0	1	1	0	0		No	1 2 5 7 9	1	1	0	0	1	0	1	0	1	0	0
125	4	193	0	9	4	Yes	No	No	No	No	Yes	6000											Yes	1 5	1	0	0	0	1	0	0	0	0	0		Don't know	1 2 5 6	1	1	0	0	1	1	0	0	0	0	0
126	4	134	0	10	0	Yes	Yes	Yes	Yes	No	Yes	5000	1	1	0	0	0	0	0	0		Yes	No	97	0	0	0	0	0	0	0	0	0	1		Yes	1 2 5 6 7 9	1	1	0	0	1	1	1	0	1	0	0
127	4	200	1	0	24	Yes	Yes	Yes	Yes	Yes	Yes	20000	5	0	0	0	0	1	0	0		Yes	No	1 2	1	1	0	0	0	0	0	0	0	0		No	1 2 6 7 9	1	1	0	0	0	1	1	0	1	0	0
128	3	123	1	7	14	Yes	No	No	Yes	No	No	15000	1	1	0	0	0	0	0	0		Yes	No	1 2	1	1	0	0	0	0	0	0	0	0		Yes	1 2	1	1	0	0	0	0	0	0	0	0	0
129	5	125	1	6	3	Yes	Yes	Yes	Yes	Yes	Yes	8000	1 2	1	1	0	0	0	0	0		Yes	No	1 2	1	1	0	0	0	0	0	0	0	0		No	1 2 5 6 9	1	1	0	0	1	1	0	0	1	0	0
130	2	163	1	7	27	Yes	Yes	Yes	No	No	Yes	15000	3 4	0	0	1	1	0	0	0		Yes	No	1	1	0	0	0	0	0	0	0	0	0		Yes	1 2 5 6	1	1	0	0	1	1	0	0	0	0	0
131	3	161	1	1	18	Yes	No	No	Yes	Yes	Yes	20000	1 3	1	0	1	0	0	0	0		Yes	No	1 2 4	1	1	0	1	0	0	0	0	0	0		Yes	1 2 5 6 7	1	1	0	0	1	1	1	0	0	0	0
132	6	155	1	1	13	Yes	No	No	Yes	No	No	70000	1	1	0	0	0	0	0	0		Yes	No	1 4	1	0	0	1	0	0	0	0	0	0		Yes	1 2 5 7	1	1	0	0	1	0	1	0	0	0	0
133	4	200	0	10	2	Yes	Yes	Yes	No	Yes	Yes	25000	1	1	0	0	0	0	0	0		Yes	No	2	0	1	0	0	0	0	0	0	0	0		Don't know	1 2 6	1	1	0	0	0	1	0	0	0	0	0
134	4	132	1	8	2	Yes	No	No	Yes	No	No	12000	1	1	0	0	0	0	0	0		Yes	No	1	1	0	0	0	0	0	0	0	0	0		Don't know	97	0	0	0	0	0	0	0	0	0	0	1
135	4	175	1	11	28	Yes	No	No	No	No	Yes	13000	5	0	0	0	0	1	0	0		Yes	Yes	1 2	1	1	0	0	0	0	0	0	0	0		Yes	1 2 5 6 7 9	1	1	0	0	1	1	1	0	1	0	0
136	2	198	1	11	8	Yes	No	No	Yes	No	No	15000	5	0	0	0	0	1	0	0		Yes	No	1 5	1	0	0	0	1	0	0	0	0	0		Don't know	1 4 5 9	1	0	0	1	1	0	0	0	1	0	0
137	6	194	1	1	4	Yes	No	No	No	No	No	8000	1	1	0	0	0	0	0	0		Yes	No	4 96	0	0	0	1	0	0	0	0	1	0	Mosa, machir maddhome.	Yes	97	0	0	0	0	0	0	0	0	0	0	1
138	3	179	0	5	14	No	No	No	No	No	No	10000	1 3	1	0	1	0	0	0	0		Yes	No	1	1	0	0	0	0	0	0	0	0	0		Yes	1 2	1	1	0	0	0	0	0	0	0	0	0
139	3	165	0	1	23	Yes	Yes	Yes	No	No	No	8500	5	0	0	0	0	1	0	0		Yes	Yes	1 2 8	1	1	0	0	0	0	0	1	0	0		Yes	1 2 5 7	1	1	0	0	1	0	1	0	0	0	0
140	3	159	1	0	25	Yes	No	No	Yes	No	No	13000	1	1	0	0	0	0	0	0		Yes	No	1 2	1	1	0	0	0	0	0	0	0	0		No	1 9	1	0	0	0	0	0	0	0	1	0	0
141	3	179	1	0	17	Yes	No	No	Yes	No	Yes	20000	1	1	0	0	0	0	0	0		Yes	No	1	1	0	0	0	0	0	0	0	0	0		No	1 2	1	1	0	0	0	0	0	0	0	0	0
142	3	196	1	9	29	Yes	Yes	Yes	Yes	Yes	Yes	40000	1 2	1	1	0	0	0	0	0		Yes	No	8	0	0	0	0	0	0	0	1	0	0		Yes	1 2	1	1	0	0	0	0	0	0	0	0	0
143	2	163	1	3	13	Yes	Yes	Yes	No	No	Yes	8000	5	0	0	0	0	1	0	0		Yes	Yes	1 8	1	0	0	0	0	0	0	1	0	0		Don't know	1 2 6 96	1	1	0	0	0	1	0	0	0	1	0	Dhayria
144	1	164	0	3	18	Yes	Yes	Yes	No	No	No	4000	5	0	0	0	0	1	0	0		Yes	No	2	0	1	0	0	0	0	0	0	0	0		Yes	1 2 9	1	1	0	0	0	0	0	0	1	0	0
145	5	125	1	7	25	Yes	Yes	Yes	No	No	No	6000	5	0	0	0	0	1	0	0		No	Yes	1 2 4	1	1	0	1	0	0	0	0	0	0		No	1 2 6 9	1	1	0	0	0	1	0	0	1	0	0
146	1	143	1	4	2	Yes	No	No	No	Yes	No	10000	1	1	0	0	0	0	0	0		Yes	No	1	1	0	0	0	0	0	0	0	0	0		No	1 2 5 7	1	1	0	0	1	0	1	0	0	0	0
147	5	156	0	6	12	Yes	Yes	Yes	No	Yes	Yes	20000	5	0	0	0	0	1	0	0		Yes	Yes	1 2	1	1	0	0	0	0	0	0	0	0		Yes	1 2 5 7	1	1	0	0	1	0	1	0	0	0	0
148	4	128	0	8	13	Yes	Yes	Yes	No	No	Yes	14000	1	1	0	0	0	0	0	0		Yes	No	1 8	1	0	0	0	0	0	0	1	0	0		Yes	1 2	1	1	0	0	0	0	0	0	0	0	0
149	3	182	1	3	15	Yes	Yes	Yes	No	Yes	No	12000	1	1	0	0	0	0	0	0		Yes	No	1 2	1	1	0	0	0	0	0	0	0	0		Yes	1 5	1	0	0	0	1	0	0	0	0	0	0
150	1	121	0	8	17	Yes	Yes	Yes	Yes	No	Yes	10000	1	1	0	0	0	0	0	0		Yes	No	1 2 3 4 5 7	1	1	1	1	1	0	1	0	0	0		No	1 2 4 5 6 7 9	1	1	0	1	1	1	1	0	1	0	0
151	1	147	0	3	14	Yes	No	No	No	No	No	20000	5	0	0	0	0	1	0	0		Yes	No	1 2 4	1	1	0	1	0	0	0	0	0	0		Yes	1 2 5 8	1	1	0	0	1	0	0	1	0	0	0
152	5	119	1	2	3	Yes	Yes	Yes	Yes	Yes	Yes	20000	1	1	0	0	0	0	0	0		Yes	No	1 8	1	0	0	0	0	0	0	1	0	0		Yes	2 5	0	1	0	0	1	0	0	0	0	0	0
153	4	142	0	10	29	Yes	No	No	Yes	No	Yes	20000	5	0	0	0	0	1	0	0		Yes	Yes	1 2	1	1	0	0	0	0	0	0	0	0		Don't know	1 2 5 7	1	1	0	0	1	0	1	0	0	0	0
154	5	119	0	3	3	Yes	Yes	Yes	Yes	Yes	Yes	30000	1	1	0	0	0	0	0	0		Yes	Yes	1 2	1	1	0	0	0	0	0	0	0	0		Yes	1 2 5	1	1	0	0	1	0	0	0	0	0	0
155	5	114	1	4	3	Yes	Yes	Yes	Yes	Yes	Yes	15000	1	1	0	0	0	0	0	0		Yes	No	1	1	0	0	0	0	0	0	0	0	0		Yes	1 2 5 7	1	1	0	0	1	0	1	0	0	0	0
156	3	138	0	11	22	Yes	Yes	Yes	No	No	No	12000	1	1	0	0	0	0	0	0		Yes	No	1 8	1	0	0	0	0	0	0	1	0	0		No	1 2 5 7 9	1	1	0	0	1	0	1	0	1	0	0
157	3	124	0	4	27	Yes	No	No	Yes	Yes	No	7000	1	1	0	0	0	0	0	0		Yes	Yes	1 2	1	1	0	0	0	0	0	0	0	0		No	1 2 6 7	1	1	0	0	0	1	1	0	0	0	0
158	3	140	0	6	25	Yes	No	No	Yes	No	No	17500	3	0	0	1	0	0	0	0		Yes	No	1 2	1	1	0	0	0	0	0	0	0	0		Yes	1 2 7 9	1	1	0	0	0	0	1	0	1	0	0
159	2	174	0	10	28	Yes	No	No	No	No	No	10000	5	0	0	0	0	1	0	0		Yes	No	97	0	0	0	0	0	0	0	0	0	1		Don't know	97	0	0	0	0	0	0	0	0	0	0	1
160	4	188	1	4	20	Yes	Yes	Yes	Yes	Yes	Yes	5000	1	1	0	0	0	0	0	0		Yes	No	1 8	1	0	0	0	0	0	0	1	0	0		No	1 2 9	1	1	0	0	0	0	0	0	1	0	0
161	3	187	1	7	27	Yes	No	No	No	No	No	10000	1 3	1	0	1	0	0	0	0		Yes	No	4	0	0	0	1	0	0	0	0	0	0		No	1 2 6	1	1	0	0	0	1	0	0	0	0	0
162	6	194	0	5	13	Yes	Yes	Yes	Yes	Yes	Yes	20000	1	1	0	0	0	0	0	0		No	No	1 2	1	1	0	0	0	0	0	0	0	0		Yes	1 2 6 7 8	1	1	0	0	0	1	1	1	0	0	0
163	3	152	0	3	6	Yes	Yes	Yes	Yes	No	No	30000	2 3	0	1	1	0	0	0	0		Yes	No	1 8	1	0	0	0	0	0	0	1	0	0		Yes	1 2	1	1	0	0	0	0	0	0	0	0	0
164	3	124	1	4	7	Yes	No	No	Yes	No	Yes	20000	1	1	0	0	0	0	0	0		Yes	No	97	0	0	0	0	0	0	0	0	0	1		No	1 2 9	1	1	0	0	0	0	0	0	1	0	0
165	3	152	0	11	10	Yes	Yes	No	Yes	Yes	Yes	10000	1 2	1	1	0	0	0	0	0		Yes	No	97	0	0	0	0	0	0	0	0	0	1		Yes	1 2	1	1	0	0	0	0	0	0	0	0	0
166	5	157	1	5	2	Yes	No	No	No	No	Yes	13000	1	1	0	0	0	0	0	0		Yes	Yes	1	1	0	0	0	0	0	0	0	0	0		Yes	1 2 5	1	1	0	0	1	0	0	0	0	0	0
167	6	190	1	1	20	Yes	No	No	No	Yes	No	10000	5	0	0	0	0	1	0	0		No	No	97	0	0	0	0	0	0	0	0	0	1		Don't know	1 2	1	1	0	0	0	0	0	0	0	0	0
168	4	166	1	2	0	Yes	Yes	Yes	Yes	Yes	Yes	18000	1	1	0	0	0	0	0	0		Yes	No	1	1	0	0	0	0	0	0	0	0	0		Don't know	7 9	0	0	0	0	0	0	1	0	1	0	0
169	2	199	1	8	10	Yes	No	No	No	No	No	7500											Yes	97	0	0	0	0	0	0	0	0	0	1		Don't know	97	0	0	0	0	0	0	0	0	0	0	1
170	6	117	0	6	23	Yes	No	No	Yes	No	No	10000	5	0	0	0	0	1	0	0		Yes	No	1 2	1	1	0	0	0	0	0	0	0	0		Yes	1 2 6 7 8 9	1	1	0	0	0	1	1	1	1	0	0
171	4	128	0	2	6	Yes	Yes	Yes	Yes	Yes	Yes	20000	1	1	0	0	0	0	0	0		Yes	No	1	1	0	0	0	0	0	0	0	0	0		Yes	1 2	1	1	0	0	0	0	0	0	0	0	0
172	4	202	1	1	18	Yes	Yes	Yes	No	No	No	25000	5	0	0	0	0	1	0	0		Yes	No	1 2 4 5	1	1	0	1	1	0	0	0	0	0		No	1 2 9	1	1	0	0	0	0	0	0	1	0	0
173	4	193	0	3	7	Yes	Yes	Yes	No	No	Yes	9000											Yes	1	1	0	0	0	0	0	0	0	0	0		Yes	1 2 6 7	1	1	0	0	0	1	1	0	0	0	0
174	4	166	1	10	12	Yes	No	No	No	No	Yes	12000	1	1	0	0	0	0	0	0		Yes	Yes	1	1	0	0	0	0	0	0	0	0	0		Yes	1 2 5 7 9	1	1	0	0	1	0	1	0	1	0	0
175	3	160	0	6	18	Yes	Yes	Yes	Yes	Yes	Yes	8000	1	1	0	0	0	0	0	0		No	No	97	0	0	0	0	0	0	0	0	0	1		No	1 2 5 7 9	1	1	0	0	1	0	1	0	1	0	0
176	3	133	1	7	8	Yes	Yes	Yes	Yes	No	Yes	12000	3	0	0	1	0	0	0	0		Yes	Yes	1 4	1	0	0	1	0	0	0	0	0	0		Yes	1 2 7 9	1	1	0	0	0	0	1	0	1	0	0
177	4	135	1	6	0	Yes	No	No	No	No	No	12000	5	0	0	0	0	1	0	0		Yes	No	97	0	0	0	0	0	0	0	0	0	1		Don't know	97	0	0	0	0	0	0	0	0	0	0	1
178	4	142	1	6	20	Yes	No	No	No	No	Yes	20000	1	1	0	0	0	0	0	0		Yes	No	2	0	1	0	0	0	0	0	0	0	0		Yes	2 5 7	0	1	0	0	1	0	1	0	0	0	0
179	4	128	1	11	24	Yes	Yes	Yes	Yes	Yes	Yes	10000	5	0	0	0	0	1	0	0		Yes	No	1 2	1	1	0	0	0	0	0	0	0	0		Yes	1 2 5 6 7 9	1	1	0	0	1	1	1	0	1	0	0
180	3	196	1	1	0	Yes	Yes	Yes	No	Yes	Yes	20000	1	1	0	0	0	0	0	0		Yes	No	4 5	0	0	0	1	1	0	0	0	0	0		Yes	1 2 3	1	1	1	0	0	0	0	0	0	0	0
181	3	192	1	8	3	Yes	No	No	No	No	Yes	12000	1	1	0	0	0	0	0	0		Yes	No	2	0	1	0	0	0	0	0	0	0	0		Don't know	1 2	1	1	0	0	0	0	0	0	0	0	0
182	2	198	0	5	24	Yes	No	No	Yes	Yes	Yes	25000	5	0	0	0	0	1	0	0		Yes	No	97	0	0	0	0	0	0	0	0	0	1		Yes	2 4 6	0	1	0	1	0	1	0	0	0	0	0
183	3	195	0	5	2	Yes	Yes	Yes	No	Yes	Yes	25000	1	1	0	0	0	0	0	0		Yes	No	1 2	1	1	0	0	0	0	0	0	0	0		No	1 2 3 5 7	1	1	1	0	1	0	1	0	0	0	0
184	1	164	1	3	4	Yes	No	No	No	No	No	12000	1	1	0	0	0	0	0	0		Yes	No	1 2	1	1	0	0	0	0	0	0	0	0		Yes	1 2 7	1	1	0	0	0	0	1	0	0	0	0
185	3	124	1	11	1	Yes	No	No	Yes	No	No	5000	1	1	0	0	0	0	0	0		Yes	No	1 2	1	1	0	0	0	0	0	0	0	0		Don't know	1 2 6 7	1	1	0	0	0	1	1	0	0	0	0
186	3	159	0	5	18	Yes	Yes	No	No	No	No	6000	1	1	0	0	0	0	0	0		Yes	No	97	0	0	0	0	0	0	0	0	0	1		Don't know	1 2 7 9	1	1	0	0	0	0	1	0	1	0	0
187	5	115	0	8	14	Yes	Yes	Yes	No	No	No	8000	1	1	0	0	0	0	0	0		Yes	Yes	1 5	1	0	0	0	1	0	0	0	0	0		Yes	1 5 7	1	0	0	0	1	0	1	0	0	0	0
188	3	124	1	3	23	Yes	Yes	No	No	No	No	10000	1	1	0	0	0	0	0	0		Yes	Yes	1 2	1	1	0	0	0	0	0	0	0	0		Yes	1 2 6 9	1	1	0	0	0	1	0	0	1	0	0
189	1	203	0	5	16	Yes	Yes	Yes	Yes	Yes	Yes	20000	1	1	0	0	0	0	0	0		Yes	No	1 2	1	1	0	0	0	0	0	0	0	0		Yes	1 2 5 7	1	1	0	0	1	0	1	0	0	0	0
190	3	197	0	6	20	Yes	No	No	Yes	Yes	Yes	15000	1	1	0	0	0	0	0	0		Yes	No	1 2	1	1	0	0	0	0	0	0	0	0		No	1 5 7	1	0	0	0	1	0	1	0	0	0	0
191	5	156	1	8	4	Yes	No	No	No	No	Yes	10000	5	0	0	0	0	1	0	0		Yes	No	97	0	0	0	0	0	0	0	0	0	1		Yes	1 6	1	0	0	0	0	1	0	0	0	0	0
192	3	160	0	11	7	Yes	No	No	No	No	No	6000	1	1	0	0	0	0	0	0		Yes	No	1 2	1	1	0	0	0	0	0	0	0	0		Yes	1 2 7	1	1	0	0	0	0	1	0	0	0	0
193	4	175	0	7	11	Yes	Yes	Yes	No	Yes	No	15000	1	1	0	0	0	0	0	0		Yes	No	1 2	1	1	0	0	0	0	0	0	0	0		Yes	1 2 5 7 9	1	1	0	0	1	0	1	0	1	0	0
194	4	154	0	4	8	Yes	Yes	Yes	No	No	Yes	14000	1	1	0	0	0	0	0	0		Yes	No	1 2	1	1	0	0	0	0	0	0	0	0		Yes	1 2 5 7	1	1	0	0	1	0	1	0	0	0	0
195	4	122	1	7	11	Yes	Yes	Yes	Yes	Yes	Yes	20000	1 2	1	1	0	0	0	0	0		Yes	No	1 2	1	1	0	0	0	0	0	0	0	0		No	1 2 6 7 9	1	1	0	0	0	1	1	0	1	0	0
196	2	199	1	6	15	Yes	No	No	No	No	No	7000	1	1	0	0	0	0	0	0		Yes	Yes	1 2	1	1	0	0	0	0	0	0	0	0		Yes	1 2 6 7	1	1	0	0	0	1	1	0	0	0	0
197	4	128	1	0	1	Yes	No	No	Yes	No	No	10000	1	1	0	0	0	0	0	0		Yes	Yes	1 2	1	1	0	0	0	0	0	0	0	0		No	1 6 9 96	1	0	0	0	0	1	0	0	1	1	0	Dairia
198	3	152	0	5	17	Yes	No	No	No	No	No	9000	5	0	0	0	0	1	0	0		Yes	No	97	0	0	0	0	0	0	0	0	0	1		Yes	1 2 4	1	1	0	1	0	0	0	0	0	0	0
199	2	23	1	2	4	Yes	No	No	No	No	No	16000	5	0	0	0	0	1	0	0		Yes	No	1	1	0	0	0	0	0	0	0	0	0		Yes	1 2 6	1	1	0	0	0	1	0	0	0	0	0
200	3	161	1	0	29	Yes	No	No	No	No	No	10000	1	1	0	0	0	0	0	0		Yes	Yes	1	1	0	0	0	0	0	0	0	0	0		Yes	1 2	1	1	0	0	0	0	0	0	0	0	0
201	3	136	0	10	12	Yes	No	No	No	No	Yes	10000	1	1	0	0	0	0	0	0		Yes	No	97	0	0	0	0	0	0	0	0	0	1		Yes	1 3 5 9	1	0	1	0	1	0	0	0	1	0	0
202	5	185	0	10	17	Yes	Yes	Yes	No	Yes	Yes	9500	1	1	0	0	0	0	0	0		Yes	No	1 2	1	1	0	0	0	0	0	0	0	0		Don't know	1 2 6 7	1	1	0	0	0	1	1	0	0	0	0
203	5	144	0	3	0	Yes	Yes	Yes	No	Yes	Yes	10000	1	1	0	0	0	0	0	0		Yes	Yes	97	0	0	0	0	0	0	0	0	0	1		Don't know	1	1	0	0	0	0	0	0	0	0	0	0
204	4	135	0	7	0	Yes	Yes	Yes	No	No	No	18000											No	1	1	0	0	0	0	0	0	0	0	0		No	1 6	1	0	0	0	0	1	0	0	0	0	0
205	4	142	0	3	3	Yes	Yes	No	No	Yes	Yes	15000	1	1	0	0	0	0	0	0		Yes	No	1 2	1	1	0	0	0	0	0	0	0	0		No	1 2 6	1	1	0	0	0	1	0	0	0	0	0
206	6	117	1	10	23	Yes	No	No	No	No	No	4000	5	0	0	0	0	1	0	0		Yes	No	1 2 8	1	1	0	0	0	0	0	1	0	0		Yes	1 2 5 7	1	1	0	0	1	0	1	0	0	0	0
207	2	126	0	4	29	Yes	Yes	Yes	No	Yes	Yes	30000	5	0	0	0	0	1	0	0		Yes	No	1	1	0	0	0	0	0	0	0	0	0		No	1 2 6	1	1	0	0	0	1	0	0	0	0	0
208	4	112	0	5	0	Yes	No	No	No	No	No	12000	1	1	0	0	0	0	0	0		Yes	No	2	0	1	0	0	0	0	0	0	0	0		Yes	1 2 5 6	1	1	0	0	1	1	0	0	0	0	0
209	1	189	0	7	25	Yes	Yes	Yes	No	No	No	16000	5	0	0	0	0	1	0	0		Yes	No	1 2 8	1	1	0	0	0	0	0	1	0	0		Yes	1 2 5 7 9	1	1	0	0	1	0	1	0	1	0	0
210	2	162	1	11	4	Yes	No	No	No	No	Yes	10000	5	0	0	0	0	1	0	0		Yes	No	2	0	1	0	0	0	0	0	0	0	0		No	1 2 6	1	1	0	0	0	1	0	0	0	0	0
211	3	197	0	7	12	Yes	No	No	Yes	No	No	10000	1	1	0	0	0	0	0	0		Yes	No	1 2	1	1	0	0	0	0	0	0	0	0		Yes	1 5 7	1	0	0	0	1	0	1	0	0	0	0
212	1	129	1	0	1	Yes	Yes	Yes	No	Yes	Yes	35000	1	1	0	0	0	0	0	0		Yes	Yes	1 2 8	1	1	0	0	0	0	0	1	0	0		Yes	1 2 5 7	1	1	0	0	1	0	1	0	0	0	0
213	4	188	0	6	25	Yes	Yes	Yes	No	No	Yes	3000	1	1	0	0	0	0	0	0		Yes	No	1 8	1	0	0	0	0	0	0	1	0	0		Yes	1 2	1	1	0	0	0	0	0	0	0	0	0
214	2	198	1	11	9	Yes	Yes	Yes	Yes	Yes	Yes	25000											No	1 2	1	1	0	0	0	0	0	0	0	0		Yes	1 2 4 5 7	1	1	0	1	1	0	1	0	0	0	0
215	1	183	0	8	4	Yes	Yes	Yes	Yes	Yes	No	23000	1	1	0	0	0	0	0	0		Yes	No	1 2	1	1	0	0	0	0	0	0	0	0		Yes	1 2 7 9	1	1	0	0	0	0	1	0	1	0	0
216	3	161	0	10	25	Yes	No	No	Yes	Yes	No	12000	1	1	0	0	0	0	0	0		Yes	No	2	0	1	0	0	0	0	0	0	0	0		Yes	1 2	1	1	0	0	0	0	0	0	0	0	0
217	3	161	0	5	10	Yes	Yes	Yes	Yes	No	Yes	15000	1 2 3	1	1	1	0	0	0	0		Yes	No	1 4	1	0	0	1	0	0	0	0	0	0		Yes	1 2 4 5 7	1	1	0	1	1	0	1	0	0	0	0
218	3	197	1	4	5	Yes	Yes	Yes	Yes	No	No	15000	1	1	0	0	0	0	0	0		Yes	No	1 2	1	1	0	0	0	0	0	0	0	0		No	1 2 5 7	1	1	0	0	1	0	1	0	0	0	0
219	6	194	0	7	12	Yes	Yes	Yes	Yes	Yes	Yes	20000	1	1	0	0	0	0	0	0		Yes	No	1 2 4	1	1	0	1	0	0	0	0	0	0		Yes	1 2 6 7 8	1	1	0	0	0	1	1	1	0	0	0
220	3	181	0	9	26	Yes	Yes	No	Yes	Yes	No	9000	1	1	0	0	0	0	0	0		No	Yes	1 4 5 7	1	0	0	1	1	0	1	0	0	0		Yes	1 2 5 7	1	1	0	0	1	0	1	0	0	0	0
221	3	182	1	0	6	Yes	No	No	No	No	No	11000	5	0	0	0	0	1	0	0		Yes	Yes	1 2	1	1	0	0	0	0	0	0	0	0		No	1 2 5 7	1	1	0	0	1	0	1	0	0	0	0
222	4	132	0	4	10	Yes	Yes	Yes	No	Yes	Yes	14000	1	1	0	0	0	0	0	0		Yes	No	1 2	1	1	0	0	0	0	0	0	0	0		No	1	1	0	0	0	0	0	0	0	0	0	0
223	4	166	0	9	19	Yes	Yes	Yes	Yes	No	Yes	40000	1	1	0	0	0	0	0	0		Yes	No	1 2	1	1	0	0	0	0	0	0	0	0		Yes	1 2 5 6 7 9	1	1	0	0	1	1	1	0	1	0	0
224	3	179	0	8	17	Yes	No	No	Yes	Yes	Yes	25000	1	1	0	0	0	0	0	0		No	No	1	1	0	0	0	0	0	0	0	0	0		No	1 7	1	0	0	0	0	0	1	0	0	0	0
225	4	166	1	2	14	Yes	No	No	Yes	No	No	10000	5	0	0	0	0	1	0	0		Yes	No	1 7	1	0	0	0	0	0	1	0	0	0		No	2 9	0	1	0	0	0	0	0	0	1	0	0
226	6	91	1	7	6	No	No	No	No	No	Yes	16000	1	1	0	0	0	0	0	0		Yes	No	1 2 4	1	1	0	1	0	0	0	0	0	0		Yes	1 2 7 9	1	1	0	0	0	0	1	0	1	0	0
227	3	123	1	4	1	Yes	Yes	Yes	Yes	Yes	Yes	50000	1 2	1	1	0	0	0	0	0		Yes	No	1	1	0	0	0	0	0	0	0	0	0		Yes	1 2	1	1	0	0	0	0	0	0	0	0	0
228	3	139	1	1	20	Yes	No	No	Yes	Yes	Yes	15000	5	0	0	0	0	1	0	0		Yes	Yes	1 4	1	0	0	1	0	0	0	0	0	0		Yes	1 2 3 4 7 9	1	1	1	1	0	0	1	0	1	0	0
229	3	161	1	1	13	Yes	No	No	Yes	No	Yes	18000	1 3	1	0	1	0	0	0	0		Yes	No	1 4	1	0	0	1	0	0	0	0	0	0		Yes	1 2 9	1	1	0	0	0	0	0	0	1	0	0
230	3	181	1	0	25	Yes	Yes	Yes	Yes	Yes	No	15000	1 2	1	1	0	0	0	0	0		Yes	Yes	1 2	1	1	0	0	0	0	0	0	0	0		Yes	1 2 5	1	1	0	0	1	0	0	0	0	0	0
231	3	195	0	1	15	Yes	Yes	Yes	No	No	Yes	7000	5	0	0	0	0	1	0	0		Yes	No	1	1	0	0	0	0	0	0	0	0	0		Yes	1 2	1	1	0	0	0	0	0	0	0	0	0
232	3	165	1	5	16	Yes	Yes	Yes	Yes	Yes	No	9000	5	0	0	0	0	1	0	0		Yes	No	1 2 4	1	1	0	1	0	0	0	0	0	0		Yes	1 2 4 5 7 9	1	1	0	1	1	0	1	0	1	0	0
233	3	123	0	11	22	Yes	Yes	Yes	Yes	Yes	Yes	30000	1	1	0	0	0	0	0	0		Yes	No	1	1	0	0	0	0	0	0	0	0	0		Yes	5 7	0	0	0	0	1	0	1	0	0	0	0
234	5	144	0	6	18	Yes	Yes	Yes	Yes	Yes	Yes	25000	1 2	1	1	0	0	0	0	0		Yes	Yes	1 2 8	1	1	0	0	0	0	0	1	0	0		No	1 2 7 8	1	1	0	0	0	0	1	1	0	0	0
235	3	180	0	11	5	Yes	No	No	Yes	No	Yes	16000	1	1	0	0	0	0	0	0		Yes	No	4	0	0	0	1	0	0	0	0	0	0		Yes	1 2	1	1	0	0	0	0	0	0	0	0	0
236	3	136	0	1	28	Yes	No	No	Yes	No	No	12000	1	1	0	0	0	0	0	0		Yes	No	4 8	0	0	0	1	0	0	0	1	0	0		Yes	1 2 7	1	1	0	0	0	0	1	0	0	0	0
237	4	154	1	4	7	Yes	Yes	Yes	Yes	No	Yes	20000	1	1	0	0	0	0	0	0		Yes	No	1 2 3	1	1	1	0	0	0	0	0	0	0		Yes	1 2 3 4 5 7 9	1	1	1	1	1	0	1	0	1	0	0
238	5	113	0	0	17	Yes	Yes	Yes	No	No	No	9000	1	1	0	0	0	0	0	0		Yes	No	1 2	1	1	0	0	0	0	0	0	0	0		No	1 2 5 6 7	1	1	0	0	1	1	1	0	0	0	0
239	3	139	0	3	10	Yes	Yes	Yes	Yes	No	No	12500	1	1	0	0	0	0	0	0		Yes	No	1 2 4 8	1	1	0	1	0	0	0	1	0	0		No	1 2 5 7 9	1	1	0	0	1	0	1	0	1	0	0
240	1	121	1	0	14	Yes	Yes	Yes	No	No	Yes	13000	5	0	0	0	0	1	0	0		Yes	No	1 6	1	0	0	0	0	1	0	0	0	0		Yes	1 2 5 7	1	1	0	0	1	0	1	0	0	0	0
241	5	118	0	0	22	Yes	Yes	Yes	Yes	Yes	Yes	15000											No	1 2 5	1	1	0	0	1	0	0	0	0	0		Yes	1 2 5 7	1	1	0	0	1	0	1	0	0	0	0
242	2	131	0	4	0	Yes	No	No	No	No	No	20000											No	4	0	0	0	1	0	0	0	0	0	0		Yes	1 2 6	1	1	0	0	0	1	0	0	0	0	0
243	3	170	0	11	22	Yes	Yes	Yes	Yes	Yes	No	16800	3	0	0	1	0	0	0	0		Yes	Yes	1	1	0	0	0	0	0	0	0	0	0		Yes	1 2 6 9	1	1	0	0	0	1	0	0	1	0	0
244	2	174	1	1	5	Yes	No	No	No	Yes	Yes	31965	5	0	0	0	0	1	0	0		Yes	No	97	0	0	0	0	0	0	0	0	0	1		Don't know	97	0	0	0	0	0	0	0	0	0	0	1
245	1	121	0	3	5	Yes	Yes	Yes	No	Yes	Yes	7000	5	0	0	0	0	1	0	0		Yes	No	1 2 4	1	1	0	1	0	0	0	0	0	0		Don't know	1 2 5	1	1	0	0	1	0	0	0	0	0	0
246	2	162	0	11	19	Yes	Yes	Yes	No	No	Yes	30000	1	1	0	0	0	0	0	0		Yes	No	2 5	0	1	0	0	1	0	0	0	0	0		No	1 2 6	1	1	0	0	0	1	0	0	0	0	0
247	6	130	1	7	8	Yes	Yes	Yes	Yes	Yes	Yes	20000	1 2	1	1	0	0	0	0	0		Yes	No	2	0	1	0	0	0	0	0	0	0	0		Don't know	1 2 7	1	1	0	0	0	0	1	0	0	0	0
248	4	132	1	3	0	Yes	No	No	No	No	Yes	21000	1	1	0	0	0	0	0	0		Yes	No	1 2	1	1	0	0	0	0	0	0	0	0		No	1 2 5 6	1	1	0	0	1	1	0	0	0	0	0
249	4	65	0	9	29	Yes	Yes	No	Yes	Yes	Yes	6000	1 2	1	1	0	0	0	0	0		No	No	1	1	0	0	0	0	0	0	0	0	0		Don't know	1 7 9	1	0	0	0	0	0	1	0	1	0	0
250	3	123	1	4	0	Yes	Yes	Yes	Yes	No	Yes	9000	1 2	1	1	0	0	0	0	0		Yes	Yes	1 4 5	1	0	0	1	1	0	0	0	0	0		Yes	1 2 5 7	1	1	0	0	1	0	1	0	0	0	0
251	3	170	1	1	26	Yes	Yes	Yes	No	No	No	26500	1	1	0	0	0	0	0	0		Yes	No	1 2	1	1	0	0	0	0	0	0	0	0		Yes	1 2	1	1	0	0	0	0	0	0	0	0	0
252	5	185	0	5	22	Yes	Yes	Yes	Yes	Yes	Yes	10000	1	1	0	0	0	0	0	0		Yes	Yes	97	0	0	0	0	0	0	0	0	0	1		Don't know	1 2	1	1	0	0	0	0	0	0	0	0	0
253	3	195	0	5	14	Yes	Yes	Yes	No	Yes	Yes	30000	1 2	1	1	0	0	0	0	0		Yes	No	1	1	0	0	0	0	0	0	0	0	0		No	1 2 5 7 9	1	1	0	0	1	0	1	0	1	0	0
254	6	116	1	6	11	Yes	No	No	No	No	No	12000	5	0	0	0	0	1	0	0		Yes	No	2	0	1	0	0	0	0	0	0	0	0		Don't know	1 2	1	1	0	0	0	0	0	0	0	0	0
255	4	132	0	11	0	Yes	No	No	No	No	Yes	7000	1	1	0	0	0	0	0	0		Yes	No	1 2 4	1	1	0	1	0	0	0	0	0	0		Yes	1 2 9	1	1	0	0	0	0	0	0	1	0	0
256	1	183	1	9	0	Yes	Yes	Yes	Yes	Yes	Yes	65000	1	1	0	0	0	0	0	0		Yes	Yes	1 2 5 6	1	1	0	0	1	1	0	0	0	0		Yes	1 2 5 7 8 9	1	1	0	0	1	0	1	1	1	0	0
257	6	91	1	1	4	Yes	Yes	Yes	Yes	No	Yes	10000	1	1	0	0	0	0	0	0		Yes	Yes	1 2 5	1	1	0	0	1	0	0	0	0	0		No	1 4 7 9	1	0	0	1	0	0	1	0	1	0	0
258	4	142	1	1	20	Yes	Yes	Yes	No	No	Yes	15000	1	1	0	0	0	0	0	0		Yes	No	1	1	0	0	0	0	0	0	0	0	0		No	1 2	1	1	0	0	0	0	0	0	0	0	0
259	2	158	1	2	1	Yes	Yes	Yes	No	Yes	No	15000	5	0	0	0	0	1	0	0		Yes	No	2	0	1	0	0	0	0	0	0	0	0		Yes	1 2 5 6	1	1	0	0	1	1	0	0	0	0	0
260	3	111	0	10	20	Yes	No	No	Yes	No	No	15000	1	1	0	0	0	0	0	0		Yes	Yes	1	1	0	0	0	0	0	0	0	0	0		No	1 2 7 8	1	1	0	0	0	0	1	1	0	0	0
261	4	112	0	11	7	Yes	No	No	No	No	No	15000	5	0	0	0	0	1	0	0		Yes	No	2	0	1	0	0	0	0	0	0	0	0		Yes	1 2 9	1	1	0	0	0	0	0	0	1	0	0
262	4	188	1	4	0	Yes	No	No	Yes	Yes	Yes	40000											No	1	1	0	0	0	0	0	0	0	0	0		Don't know	1 2 6	1	1	0	0	0	1	0	0	0	0	0
263	2	177	1	6	29	Yes	Yes	Yes	No	No	Yes	25000	5	0	0	0	0	1	0	0		Yes	No	1 5	1	0	0	0	1	0	0	0	0	0		Yes	1 2 4 9	1	1	0	1	0	0	0	0	1	0	0
264	4	146	0	1	15	Yes	Yes	Yes	Yes	Yes	Yes	30000	1	1	0	0	0	0	0	0		Yes	No	97	0	0	0	0	0	0	0	0	0	1		Don't know	97	0	0	0	0	0	0	0	0	0	0	1
265	4	151	1	3	0	Yes	No	No	No	No	No	10000	5	0	0	0	0	1	0	0		Yes	No	97	0	0	0	0	0	0	0	0	0	1		Don't know	97	0	0	0	0	0	0	0	0	0	0	1
266	5	157	1	2	21	Yes	Yes	Yes	Yes	Yes	Yes	12000	2	0	1	0	0	0	0	0		Yes	Yes	2 8	0	1	0	0	0	0	0	1	0	0		Yes	1 6 7	1	0	0	0	0	1	1	0	0	0	0
267	4	146	0	8	0	Yes	No	No	No	No	Yes	20000	5	0	0	0	0	1	0	0		Yes	No	97	0	0	0	0	0	0	0	0	0	1		Don't know	97	0	0	0	0	0	0	0	0	0	0	1
268	3	159	0	9	24	Yes	Yes	Yes	Yes	Yes	Yes	60000	1	1	0	0	0	0	0	0		No	No	1 2 8	1	1	0	0	0	0	0	1	0	0		Yes	1 2 7	1	1	0	0	0	0	1	0	0	0	0
269	1	203	1	10	10	Yes	Yes	Yes	No	Yes	Yes	13000	1 2	1	1	0	0	0	0	0		Yes	No	1 2 3 8	1	1	1	0	0	0	0	1	0	0		Yes	1 2 4 5 7 9	1	1	0	1	1	0	1	0	1	0	0
270	2	23	0	5	6	Yes	Yes	Yes	No	No	No	18000	5	0	0	0	0	1	0	0		Yes	No	4	0	0	0	1	0	0	0	0	0	0		Yes	1 2 6	1	1	0	0	0	1	0	0	0	0	0
271	3	197	0	0	18	Yes	No	No	Yes	Yes	Yes	2500	1 2	1	1	0	0	0	0	0		Yes	No	1	1	0	0	0	0	0	0	0	0	0		Yes	1 2 7 9	1	1	0	0	0	0	1	0	1	0	0
272	1	168	1	6	7	Yes	Yes	Yes	Yes	No	No	5000	1	1	0	0	0	0	0	0		Yes	No	8	0	0	0	0	0	0	0	1	0	0		Yes	1 2 5	1	1	0	0	1	0	0	0	0	0	0
273	3	176	0	10	27	Yes	Yes	Yes	No	No	No	18000	5	0	0	0	0	1	0	0		Yes	Yes	1 4 8	1	0	0	1	0	0	0	1	0	0		Yes	1 2 4 5 7 9	1	1	0	1	1	0	1	0	1	0	0
274	1	184	1	6	2	Yes	No	No	Yes	No	No	8000	1	1	0	0	0	0	0	0		Yes	No	1	1	0	0	0	0	0	0	0	0	0		No	1 2	1	1	0	0	0	0	0	0	0	0	0
275	2	126	0	1	15	Yes	No	No	No	No	Yes	6000	5	0	0	0	0	1	0	0		Yes	No	2 8	0	1	0	0	0	0	0	1	0	0		No	1 2 6 7	1	1	0	0	0	1	1	0	0	0	0
276	1	189	0	11	5	Yes	No	No	No	No	Yes	6000	1	1	0	0	0	0	0	0		Yes	No	1 2 4	1	1	0	1	0	0	0	0	0	0		Yes	1 3 5 7	1	0	1	0	1	0	1	0	0	0	0
277	1	168	0	3	0	No	No	No	Yes	No	Yes	15000	1	1	0	0	0	0	0	0		Yes	No	1	1	0	0	0	0	0	0	0	0	0		Don't know	1 2 7	1	1	0	0	0	0	1	0	0	0	0
278	3	180	0	8	6	Yes	Yes	Yes	Yes	Yes	No	12000	1	1	0	0	0	0	0	0		Yes	No	2 4 8	0	1	0	1	0	0	0	1	0	0		Don't know	1	1	0	0	0	0	0	0	0	0	0	0
279	3	124	0	8	2	Yes	Yes	Yes	Yes	No	No	7000	1	1	0	0	0	0	0	0		Yes	No	1 2	1	1	0	0	0	0	0	0	0	0		Yes	1 2 6 9	1	1	0	0	0	1	0	0	1	0	0
280	4	128	0	6	10	Yes	Yes	Yes	Yes	Yes	Yes	13000	1	1	0	0	0	0	0	0		Yes	No	2	0	1	0	0	0	0	0	0	0	0		Yes	2 6 7	0	1	0	0	0	1	1	0	0	0	0
281	3	179	0	7	21	Yes	No	No	Yes	Yes	Yes	15000	1 3	1	0	1	0	0	0	0		Yes	No	1 2 3 4	1	1	1	1	0	0	0	0	0	0		Yes	1 2 5 7 9	1	1	0	0	1	0	1	0	1	0	0
282	5	114	1	5	27	Yes	Yes	Yes	No	Yes	Yes	15000	5	0	0	0	0	1	0	0		Yes	No	1	1	0	0	0	0	0	0	0	0	0		Yes	5 6	0	0	0	0	1	1	0	0	0	0	0
283	3	138	1	6	29	Yes	Yes	Yes	Yes	Yes	Yes	16000	1	1	0	0	0	0	0	0		Yes	No	1 2 8	1	1	0	0	0	0	0	1	0	0		Yes	1 2 5 7 9	1	1	0	0	1	0	1	0	1	0	0
284	4	146	0	3	0	Yes	Yes	Yes	No	No	No	10000	1	1	0	0	0	0	0	0		Yes	No	97	0	0	0	0	0	0	0	0	0	1		Don't know	97	0	0	0	0	0	0	0	0	0	0	1
285	1	141	0	2	0	Yes	No	No	Yes	No	Yes	9000	5	0	0	0	0	1	0	0		Yes	No	1 2 6	1	1	0	0	0	1	0	0	0	0		Yes	1 2 3 5 7	1	1	1	0	1	0	1	0	0	0	0
286	5	114	1	7	27	Yes	Yes	Yes	Yes	Yes	Yes	15000	1	1	0	0	0	0	0	0		Yes	No	1 2	1	1	0	0	0	0	0	0	0	0		Don't know	1 2 5 6	1	1	0	0	1	1	0	0	0	0	0
287	4	65	0	8	11	Yes	No	No	No	No	Yes	2000	1 2	1	1	0	0	0	0	0		Yes	No	1 2 5	1	1	0	0	1	0	0	0	0	0		Don't know	1 5 7	1	0	0	0	1	0	1	0	0	0	0
288	1	189	0	5	26	Yes	No	No	No	No	No	9000	5	0	0	0	0	1	0	0		Yes	No	97	0	0	0	0	0	0	0	0	0	1		Don't know	1 2 6	1	1	0	0	0	1	0	0	0	0	0
289	2	126	1	3	13	Yes	Yes	Yes	No	Yes	Yes	40000	1	1	0	0	0	0	0	0		Yes	No	1 2 8	1	1	0	0	0	0	0	1	0	0		Yes	1 6 7	1	0	0	0	0	1	1	0	0	0	0
290	1	168	1	1	3	Yes	Yes	Yes	Yes	Yes	No	20000	1	1	0	0	0	0	0	0		Yes	No	1	1	0	0	0	0	0	0	0	0	0		Yes	1 2 7	1	1	0	0	0	0	1	0	0	0	0
291	3	133	0	6	1	Yes	No	No	No	No	No	10000	1 3	1	0	1	0	0	0	0		Yes	No	1	1	0	0	0	0	0	0	0	0	0		Yes	1 2	1	1	0	0	0	0	0	0	0	0	0
292	3	123	1	7	23	Yes	No	No	No	No	No	3000	1	1	0	0	0	0	0	0		Yes	No	97	0	0	0	0	0	0	0	0	0	1		Don't know	1 2 5	1	1	0	0	1	0	0	0	0	0	0
293	6	155	1	8	0	Yes	No	No	No	No	Yes	12000	2	0	1	0	0	0	0	0		Yes	Yes	2	0	1	0	0	0	0	0	0	0	0		No	1 2 5	1	1	0	0	1	0	0	0	0	0	0
294	1	141	1	4	10	Yes	No	No	No	No	No	8000											No	4 5 6	0	0	0	1	1	1	0	0	0	0		Don't know	1 2 5 7	1	1	0	0	1	0	1	0	0	0	0
295	5	119	1	2	12	Yes	Yes	Yes	Yes	Yes	Yes	16000	1 2	1	1	0	0	0	0	0		Yes	No	1 2 6	1	1	0	0	0	1	0	0	0	0		No	1 2 3 5 7	1	1	1	0	1	0	1	0	0	0	0
296	4	65	1	5	7	Yes	No	No	No	No	No	7500	5	0	0	0	0	1	0	0		Yes	No	1	1	0	0	0	0	0	0	0	0	0		Don't know	2 5 6	0	1	0	0	1	1	0	0	0	0	0
297	3	197	1	4	5	Yes	Yes	Yes	No	No	No	7000	5	0	0	0	0	1	0	0		Yes	No	1	1	0	0	0	0	0	0	0	0	0		Don't know	1 2 5 7	1	1	0	0	1	0	1	0	0	0	0
298	4	202	1	10	27	Yes	Yes	Yes	No	No	Yes	7000											Yes	1 8	1	0	0	0	0	0	0	1	0	0		No	1 2 6	1	1	0	0	0	1	0	0	0	0	0
299	3	172	0	2	1	Yes	No	No	Yes	Yes	Yes	8000	1	1	0	0	0	0	0	0		Yes	No	1 2 8	1	1	0	0	0	0	0	1	0	0		No	1 2 3 5 7 9	1	1	1	0	1	0	1	0	1	0	0
300	1	141	0	2	24	Yes	Yes	Yes	No	No	Yes	15000	1	1	0	0	0	0	0	0		Yes	No	1 2 3	1	1	1	0	0	0	0	0	0	0		Yes	1 2 7 9	1	1	0	0	0	0	1	0	1	0	0
301	3	149	0	7	24	Yes	No	No	Yes	No	Yes	10000	5	0	0	0	0	1	0	0		Yes	No	1	1	0	0	0	0	0	0	0	0	0		Yes	1	1	0	0	0	0	0	0	0	0	0	0
302	3	160	1	5	16	Yes	Yes	Yes	Yes	Yes	No	13000	1 2	1	1	0	0	0	0	0		Yes	No	1 2	1	1	0	0	0	0	0	0	0	0		No	1 2 6 7	1	1	0	0	0	1	1	0	0	0	0
303	5	153	1	4	3	Yes	Yes	Yes	Yes	Yes	Yes	12000	1 2	1	1	0	0	0	0	0		Yes	No	1 5	1	0	0	0	1	0	0	0	0	0		Yes	1 4	1	0	0	1	0	0	0	0	0	0	0
304	3	161	0	0	7	Yes	Yes	Yes	Yes	Yes	Yes	26000	1 3	1	0	1	0	0	0	0		Yes	No	1 4	1	0	0	1	0	0	0	0	0	0		Yes	1 2 4	1	1	0	1	0	0	0	0	0	0	0
305	1	184	1	6	17	Yes	Yes	Yes	Yes	Yes	Yes	15000	1	1	0	0	0	0	0	0		Yes	No	1	1	0	0	0	0	0	0	0	0	0		Yes	1 2 5	1	1	0	0	1	0	0	0	0	0	0
306	6	137	0	7	27	Yes	Yes	Yes	No	Yes	Yes	12000	1	1	0	0	0	0	0	0		Yes	No	1 2	1	1	0	0	0	0	0	0	0	0		No	1 3 4 5 7 8	1	0	1	1	1	0	1	1	0	0	0
307	4	142	0	5	28	Yes	Yes	Yes	Yes	Yes	Yes	30000	1	1	0	0	0	0	0	0		Yes	No	1 2 5	1	1	0	0	1	0	0	0	0	0		No	1 2 5 7 9	1	1	0	0	1	0	1	0	1	0	0
308	3	176	0	4	21	Yes	No	No	No	No	No	11500	5	0	0	0	0	1	0	0		Yes	No	1 2 8	1	1	0	0	0	0	0	1	0	0		Yes	1 2 5 7	1	1	0	0	1	0	1	0	0	0	0
309	1	143	1	1	24	Yes	No	No	No	No	No	10000	2	0	1	0	0	0	0	0		Yes	No	1	1	0	0	0	0	0	0	0	0	0		Yes	1 2 4 5	1	1	0	1	1	0	0	0	0	0	0
310	3	136	0	2	24	Yes	No	No	Yes	No	No	15000	5	0	0	0	0	1	0	0		Yes	No	2	0	1	0	0	0	0	0	0	0	0		Yes	1 2 6	1	1	0	0	0	1	0	0	0	0	0
311	2	198	1	6	0	Yes	Yes	Yes	Yes	Yes	Yes	-99	1 4	1	0	0	1	0	0	0		Yes	No	1	1	0	0	0	0	0	0	0	0	0		Yes	1 2 5 7 9	1	1	0	0	1	0	1	0	1	0	0
312	3	165	1	11	14	Yes	Yes	Yes	Yes	Yes	Yes	30000	1	1	0	0	0	0	0	0		Yes	No	1 2 8	1	1	0	0	0	0	0	1	0	0		Yes	1 2 5 7 9	1	1	0	0	1	0	1	0	1	0	0
313	5	185	0	7	15	Yes	Yes	Yes	No	Yes	Yes	8500	1	1	0	0	0	0	0	0		No	No	1 3	1	0	1	0	0	0	0	0	0	0		No	2 3	0	1	1	0	0	0	0	0	0	0	0
314	5	113	0	0	23	Yes	Yes	Yes	Yes	Yes	Yes	12000	1	1	0	0	0	0	0	0		Yes	No	1 2	1	1	0	0	0	0	0	0	0	0		No	1 2 6	1	1	0	0	0	1	0	0	0	0	0
315	3	182	0	7	15	Yes	Yes	Yes	Yes	Yes	No	15000	1	1	0	0	0	0	0	0		Yes	No	1 2	1	1	0	0	0	0	0	0	0	0		Yes	1 2 5 7	1	1	0	0	1	0	1	0	0	0	0
316	1	141	1	1	26	Yes	Yes	Yes	No	No	No	9000											No	1 2	1	1	0	0	0	0	0	0	0	0		Yes	1 2 7 9	1	1	0	0	0	0	1	0	1	0	0
317	4	120	1	6	0	Yes	No	No	No	No	Yes	6000											No	1	1	0	0	0	0	0	0	0	0	0		Yes	1 2 6	1	1	0	0	0	1	0	0	0	0	0
318	1	189	0	1	12	Yes	Yes	Yes	No	No	No	10000	1	1	0	0	0	0	0	0		Yes	No	1 2	1	1	0	0	0	0	0	0	0	0		Yes	1 2 6 7	1	1	0	0	0	1	1	0	0	0	0
319	1	164	0	8	25	Yes	No	No	No	No	No	8000	3	0	0	1	0	0	0	0		Yes	No	1	1	0	0	0	0	0	0	0	0	0		Yes	1 5	1	0	0	0	1	0	0	0	0	0	0
320	3	180	0	3	12	Yes	No	No	No	No	No	10000	5	0	0	0	0	1	0	0		Yes	No	1 4	1	0	0	1	0	0	0	0	0	0		Yes	1 2 7	1	1	0	0	0	0	1	0	0	0	0
321	3	165	0	0	19	Yes	Yes	Yes	Yes	No	No	15000	1	1	0	0	0	0	0	0		Yes	No	1 8	1	0	0	0	0	0	0	1	0	0		Yes	1 2 5 7	1	1	0	0	1	0	1	0	0	0	0
322	3	161	1	2	7	Yes	No	No	Yes	No	Yes	9000	3	0	0	1	0	0	0	0		Yes	No	1 2	1	1	0	0	0	0	0	0	0	0		Yes	1 2 7 9	1	1	0	0	0	0	1	0	1	0	0
323	6	117	1	6	11	Yes	Yes	Yes	No	Yes	No	12000	1	1	0	0	0	0	0	0		Yes	No	1 2 5 7	1	1	0	0	1	0	1	0	0	0		No	1 2 5 6 7 8 9	1	1	0	0	1	1	1	1	1	0	0
324	4	175	1	8	12	Yes	No	No	No	No	Yes	6000	3	0	0	1	0	0	0	0		Yes	No	1 4	1	0	0	1	0	0	0	0	0	0		Don't know	1 2	1	1	0	0	0	0	0	0	0	0	0
325	3	124	1	0	8	Yes	Yes	Yes	Yes	Yes	Yes	15000	1 2	1	1	0	0	0	0	0		Yes	No	1 2 8	1	1	0	0	0	0	0	1	0	0		No	1 2 6	1	1	0	0	0	1	0	0	0	0	0
326	5	125	1	8	4	Yes	Yes	Yes	Yes	No	Yes	9600	1	1	0	0	0	0	0	0		No	No	1 3 8	1	0	1	0	0	0	0	1	0	0		No	1 2 3 5 7	1	1	1	0	1	0	1	0	0	0	0
327	4	193	0	7	0	Yes	Yes	Yes	Yes	No	Yes	22000	5	0	0	0	0	1	0	0		Yes	No	1	1	0	0	0	0	0	0	0	0	0		No	1 2	1	1	0	0	0	0	0	0	0	0	0
328	2	145	0	8	27	Yes	No	No	No	No	No	16000	5	0	0	0	0	1	0	0		Yes	Yes	1 8	1	0	0	0	0	0	0	1	0	0		Yes	1 2 4	1	1	0	1	0	0	0	0	0	0	0
329	5	153	1	6	3	Yes	Yes	Yes	No	No	Yes	11000	1 2	1	1	0	0	0	0	0		Yes	Yes	1 3 7	1	0	1	0	0	0	1	0	0	0		Yes	1 5 6	1	0	0	0	1	1	0	0	0	0	0
330	4	134	0	5	0	Yes	No	No	No	No	Yes	8000	5	0	0	0	0	1	0	0		Yes	No	97	0	0	0	0	0	0	0	0	0	1		Don't know	1 2 6 7	1	1	0	0	0	1	1	0	0	0	0
331	2	127	1	3	19	Yes	Yes	No	No	Yes	Yes	30000	5	0	0	0	0	1	0	0		Yes	No	1 2 5 7	1	1	0	0	1	0	1	0	0	0		Yes	1 2 5	1	1	0	0	1	0	0	0	0	0	0
332	3	187	1	6	0	Yes	Yes	No	No	No	No	10000	1	1	0	0	0	0	0	0		Yes	No	1	1	0	0	0	0	0	0	0	0	0		Don't know	1 6 7	1	0	0	0	0	1	1	0	0	0	0
333	3	196	1	9	11	Yes	Yes	Yes	Yes	Yes	Yes	20000	1	1	0	0	0	0	0	0		Yes	No	1 4 8	1	0	0	1	0	0	0	1	0	0		No	1 2 4 7 9	1	1	0	1	0	0	1	0	1	0	0
334	4	142	0	10	23	Yes	Yes	Yes	Yes	Yes	Yes	8000	5	0	0	0	0	1	0	0		Yes	No	1 2	1	1	0	0	0	0	0	0	0	0		Yes	1 2 7	1	1	0	0	0	0	1	0	0	0	0
335	5	113	1	9	14	Yes	Yes	Yes	Yes	Yes	Yes	24000	1 2	1	1	0	0	0	0	0		Yes	Yes	1	1	0	0	0	0	0	0	0	0	0		Yes	1 2 7 9	1	1	0	0	0	0	1	0	1	0	0
336	4	128	0	5	22	Yes	No	No	No	No	Yes	7000	5	0	0	0	0	1	0	0		Yes	No	4	0	0	0	1	0	0	0	0	0	0		Don't know	1 5	1	0	0	0	1	0	0	0	0	0	0
337	3	152	0	11	8	Yes	Yes	Yes	Yes	Yes	Yes	40000	1	1	0	0	0	0	0	0		Yes	No	1 8	1	0	0	0	0	0	0	1	0	0		Yes	1 2 5	1	1	0	0	1	0	0	0	0	0	0
338	1	147	1	0	9	Yes	No	No	No	Yes	Yes	9000	4	0	0	0	1	0	0	0		Yes	No	1 2	1	1	0	0	0	0	0	0	0	0		Yes	1 2	1	1	0	0	0	0	0	0	0	0	0
339	6	155	1	1	0	Yes	No	No	No	No	No	7000	5	0	0	0	0	1	0	0		Yes	Yes	97	0	0	0	0	0	0	0	0	0	1		Don't know	97	0	0	0	0	0	0	0	0	0	0	1
340	4	202	1	8	0	Yes	No	No	Yes	No	Yes	12000	1	1	0	0	0	0	0	0		Yes	Yes	2	0	1	0	0	0	0	0	0	0	0		Yes	1 2 6	1	1	0	0	0	1	0	0	0	0	0
341	4	146	1	9	0	Yes	No	No	No	No	No	13000	5	0	0	0	0	1	0	0		Yes	No	97	0	0	0	0	0	0	0	0	0	1		Don't know	97	0	0	0	0	0	0	0	0	0	0	1
342	3	136	1	6	9	Yes	Yes	Yes	No	No	No	10000	1 2	1	1	0	0	0	0	0		Yes	No	1 4 8	1	0	0	1	0	0	0	1	0	0		Yes	1 2	1	1	0	0	0	0	0	0	0	0	0
343	2	23	1	5	10	Yes	No	No	No	No	Yes	12000	1	1	0	0	0	0	0	0		Yes	No	1	1	0	0	0	0	0	0	0	0	0		Yes	1 2 6	1	1	0	0	0	1	0	0	0	0	0
344	2	23	1	6	6	Yes	No	No	No	No	Yes	15000											No	1	1	0	0	0	0	0	0	0	0	0		Yes	1 2 6 7	1	1	0	0	0	1	1	0	0	0	0
345	5	153	1	0	26	Yes	Yes	Yes	Yes	Yes	Yes	22000	1 2	1	1	0	0	0	0	0		Yes	Yes	1 4	1	0	0	1	0	0	0	0	0	0		No	1 3 9	1	0	1	0	0	0	0	0	1	0	0
346	2	177	0	5	18	Yes	Yes	No	No	No	No	8000	5	0	0	0	0	1	0	0		Yes	No	97	0	0	0	0	0	0	0	0	0	1		Don't know	97	0	0	0	0	0	0	0	0	0	0	1
347	4	166	0	4	27	Yes	Yes	Yes	Yes	Yes	Yes	12000	5	0	0	0	0	1	0	0		No	No	1 3	1	0	1	0	0	0	0	0	0	0		No	2 7	0	1	0	0	0	0	1	0	0	0	0
348	5	113	0	6	4	Yes	No	No	Yes	No	Yes	7500	1	1	0	0	0	0	0	0		Yes	No	1	1	0	0	0	0	0	0	0	0	0		Don't know	2 3	0	1	1	0	0	0	0	0	0	0	0
349	4	142	0	2	10	Yes	Yes	Yes	No	No	Yes	15000	1	1	0	0	0	0	0	0		Yes	No	2	0	1	0	0	0	0	0	0	0	0		Don't know	1 2 5	1	1	0	0	1	0	0	0	0	0	0
350	2	127	1	8	19	Yes	Yes	Yes	No	No	Yes	16000	1	1	0	0	0	0	0	0		Yes	No	1 4	1	0	0	1	0	0	0	0	0	0		Yes	1 2 4 6 7 9	1	1	0	1	0	1	1	0	1	0	0
351	3	111	1	9	12	Yes	No	No	Yes	No	No	10000	1	1	0	0	0	0	0	0		Yes	No	1 2	1	1	0	0	0	0	0	0	0	0		Don't know	1 2 5 6 7	1	1	0	0	1	1	1	0	0	0	0
352	3	138	1	1	3	Yes	No	No	No	No	No	13000	1 3	1	0	1	0	0	0	0		Yes	Yes	1 2 8	1	1	0	0	0	0	0	1	0	0		Yes	1 2 5 7 9	1	1	0	0	1	0	1	0	1	0	0
353	4	146	0	8	0	Yes	Yes	Yes	Yes	No	Yes	20000	5	0	0	0	0	1	0	0		Yes	No	97	0	0	0	0	0	0	0	0	0	1		Don't know	1 5	1	0	0	0	1	0	0	0	0	0	0
354	6	117	0	4	5	Yes	No	No	Yes	No	Yes	15000	5	0	0	0	0	1	0	0		Yes	No	1 2	1	1	0	0	0	0	0	0	0	0		Yes	1 2 4 5 6 7 8 9	1	1	0	1	1	1	1	1	1	0	0
355	5	115	0	10	2	Yes	Yes	Yes	Yes	Yes	Yes	15000	1	1	0	0	0	0	0	0		Yes	Yes	1	1	0	0	0	0	0	0	0	0	0		Don't know	1 2	1	1	0	0	0	0	0	0	0	0	0
356	1	184	0	6	12	Yes	Yes	Yes	No	No	No	30000	5	0	0	0	0	1	0	0		Yes	No	97	0	0	0	0	0	0	0	0	0	1		Yes	1 2 6	1	1	0	0	0	1	0	0	0	0	0
357	2	131	1	2	17	Yes	No	No	No	No	No	15000	5	0	0	0	0	1	0	0		Yes	No	1	1	0	0	0	0	0	0	0	0	0		Don't know	1 2 5	1	1	0	0	1	0	0	0	0	0	0
358	2	162	0	7	6	Yes	Yes	Yes	No	Yes	Yes	40000	1	1	0	0	0	0	0	0		Yes	No	1 2 4	1	1	0	1	0	0	0	0	0	0		Yes	1 2 4 7	1	1	0	1	0	0	1	0	0	0	0
359	3	196	1	9	22	Yes	No	No	Yes	Yes	No	4000	1	1	0	0	0	0	0	0		Yes	No	1 6	1	0	0	0	0	1	0	0	0	0		Yes	1 2 7	1	1	0	0	0	0	1	0	0	0	0
360	6	91	0	0	23	Yes	No	No	No	No	No	15000	1	1	0	0	0	0	0	0		Yes	No	2	0	1	0	0	0	0	0	0	0	0		No	1 2 4 7	1	1	0	1	0	0	1	0	0	0	0
361	5	115	1	4	16	Yes	Yes	Yes	Yes	Yes	Yes	30000	1	1	0	0	0	0	0	0		Yes	Yes	1	1	0	0	0	0	0	0	0	0	0		Yes	1 2 5	1	1	0	0	1	0	0	0	0	0	0
362	5	114	0	2	16	Yes	Yes	Yes	Yes	No	Yes	20000	1	1	0	0	0	0	0	0		Yes	No	1	1	0	0	0	0	0	0	0	0	0		Yes	1 2 7	1	1	0	0	0	0	1	0	0	0	0
363	3	149	0	2	2	Yes	Yes	Yes	No	Yes	Yes	20000	1	1	0	0	0	0	0	0		Yes	Yes	1 8	1	0	0	0	0	0	0	1	0	0		Don't know	1 2 9	1	1	0	0	0	0	0	0	1	0	0
364	5	114	1	1	6	Yes	Yes	Yes	Yes	Yes	Yes	10000	5	0	0	0	0	1	0	0		Yes	No	2 4	0	1	0	1	0	0	0	0	0	0		Yes	7 9 96	0	0	0	0	0	0	1	0	1	1	0	Bomi
365	3	159	0	3	7	Yes	Yes	Yes	Yes	Yes	No	15000	1 2	1	1	0	0	0	0	0		Yes	No	1 2 4	1	1	0	1	0	0	0	0	0	0		Don't know	1 2 6	1	1	0	0	0	1	0	0	0	0	0
366	4	148	0	11	2	Yes	Yes	Yes	Yes	No	Yes	10000	1 2	1	1	0	0	0	0	0		Yes	No	97	0	0	0	0	0	0	0	0	0	1		Yes	2 7	0	1	0	0	0	0	1	0	0	0	0
367	2	198	1	10	16	Yes	No	No	No	No	No	30000											No	97	0	0	0	0	0	0	0	0	0	1		Yes	1 2 4 7	1	1	0	1	0	0	1	0	0	0	0
368	4	154	0	2	18	Yes	Yes	Yes	Yes	Yes	Yes	5000	1 2	1	1	0	0	0	0	0		No	No	1 8	1	0	0	0	0	0	0	1	0	0		Yes	1 2	1	1	0	0	0	0	0	0	0	0	0
369	2	174	1	9	12	Yes	No	No	No	No	Yes	18000	5	0	0	0	0	1	0	0		No	No	97	0	0	0	0	0	0	0	0	0	1		Don't know	1 9	1	0	0	0	0	0	0	0	1	0	0
370	1	201	0	10	3	Yes	Yes	Yes	No	No	Yes	7000	4	0	0	0	1	0	0	0		Yes	No	2 4 8	0	1	0	1	0	0	0	1	0	0		Yes	1 2	1	1	0	0	0	0	0	0	0	0	0
371	1	129	0	11	26	Yes	Yes	Yes	Yes	No	Yes	11000	5	0	0	0	0	1	0	0		Yes	No	1 4	1	0	0	1	0	0	0	0	0	0		Yes	1 2 9	1	1	0	0	0	0	0	0	1	0	0
372	4	65	1	4	3	Yes	Yes	Yes	Yes	Yes	Yes	20000	1 2	1	1	0	0	0	0	0		Yes	No	1 4 5 8	1	0	0	1	1	0	0	1	0	0		Yes	1 2 5 6 7	1	1	0	0	1	1	1	0	0	0	0
373	2	131	0	5	6	Yes	Yes	Yes	No	No	No	25000	5	0	0	0	0	1	0	0		Yes	No	1	1	0	0	0	0	0	0	0	0	0		Yes	1 2 6	1	1	0	0	0	1	0	0	0	0	0
374	3	195	1	2	11	Yes	No	No	Yes	No	No	3000	1	1	0	0	0	0	0	0		Yes	No	1	1	0	0	0	0	0	0	0	0	0		Yes	1 2 7 9	1	1	0	0	0	0	1	0	1	0	0
375	4	146	0	2	2	Yes	No	No	No	No	No	20000	5	0	0	0	0	1	0	0		Yes	No	97	0	0	0	0	0	0	0	0	0	1		Don't know	1 2 6	1	1	0	0	0	1	0	0	0	0	0
376	2	145	0	4	0	Yes	No	No	No	No	No	15688											No	1 2	1	1	0	0	0	0	0	0	0	0		Don't know	1 2 5 6	1	1	0	0	1	1	0	0	0	0	0
377	3		1	10	3	Yes	Yes	Yes	Yes	Yes	Yes	40000	1 2	1	1	0	0	0	0	0		Yes	No	1 2	1	1	0	0	0	0	0	0	0	0		No	1 5 7 9	1	0	0	0	1	0	1	0	1	0	0
378	5	153	1	9	15	Yes	No	No	Yes	Yes	Yes	10000	1	1	0	0	0	0	0	0		Yes	No	1	1	0	0	0	0	0	0	0	0	0		Yes	1 2 5 7 9	1	1	0	0	1	0	1	0	1	0	0
379	4	132	0	4	2	Yes	No	No	No	No	Yes	9000	5	0	0	0	0	1	0	0		Yes	No	1	1	0	0	0	0	0	0	0	0	0		Don't know	1 2 7	1	1	0	0	0	0	1	0	0	0	0
380	3	195	1	11	21	Yes	Yes	Yes	Yes	Yes	Yes	8000	1 2	1	1	0	0	0	0	0		Yes	No	1 2 3	1	1	1	0	0	0	0	0	0	0		Yes	1 2 5 7 9	1	1	0	0	1	0	1	0	1	0	0
381	5	119	0	8	24	Yes	Yes	Yes	Yes	Yes	Yes	30000	1	1	0	0	0	0	0	0		Yes	No	1 5	1	0	0	0	1	0	0	0	0	0		No	1 2 3 5 7	1	1	1	0	1	0	1	0	0	0	0
382	6	137	0	1	21	Yes	Yes	No	Yes	No	No	8000	5	0	0	0	0	1	0	0		Yes	No	1	1	0	0	0	0	0	0	0	0	0		Yes	1 2 5 7 8 9	1	1	0	0	1	0	1	1	1	0	0
383	2	126	0	4	20	Yes	Yes	Yes	Yes	Yes	Yes	100000	1	1	0	0	0	0	0	0		Yes	No	2	0	1	0	0	0	0	0	0	0	0		No	1 2 6	1	1	0	0	0	1	0	0	0	0	0
384	4	148	0	5	10	Yes	Yes	Yes	Yes	Yes	Yes	15000	1	1	0	0	0	0	0	0		Yes	No	1 2	1	1	0	0	0	0	0	0	0	0		No	1 2 5	1	1	0	0	1	0	0	0	0	0	0
385	6	178	1	1	23	Yes	Yes	Yes	Yes	Yes	Yes	10000	1	1	0	0	0	0	0	0		Yes	No	2	0	1	0	0	0	0	0	0	0	0		Don't know	1 2	1	1	0	0	0	0	0	0	0	0	0
386	4	175	1	4	5	Yes	Yes	Yes	Yes	Yes	Yes	3000	1 2	1	1	0	0	0	0	0		Yes	No	1	1	0	0	0	0	0	0	0	0	0		No	2 9	0	1	0	0	0	0	0	0	1	0	0
387	1	121	0	7	14	Yes	Yes	Yes	Yes	No	No	12000	5	0	0	0	0	1	0	0		Yes	No	1 3 7	1	0	1	0	0	0	1	0	0	0		No	1 5	1	0	0	0	1	0	0	0	0	0	0
388	4	193	1	4	5	Yes	Yes	Yes	Yes	No	Yes	12000											No	97	0	0	0	0	0	0	0	0	0	1		Don't know	97	0	0	0	0	0	0	0	0	0	0	1
389	2	127	1	2	12	Yes	Yes	Yes	No	No	Yes	55000	5	0	0	0	0	1	0	0		No	No	4 8	0	0	0	1	0	0	0	1	0	0		Yes	1 2 4 5	1	1	0	1	1	0	0	0	0	0	0
390	3	161	1	4	24	Yes	Yes	Yes	Yes	Yes	Yes	20000	1	1	0	0	0	0	0	0		Yes	No	1 5	1	0	0	0	1	0	0	0	0	0		Yes	1 2 5	1	1	0	0	1	0	0	0	0	0	0
391	5	115	1	1	7	Yes	Yes	Yes	Yes	Yes	Yes	15000	1	1	0	0	0	0	0	0		No	Yes	1 2 3	1	1	1	0	0	0	0	0	0	0		Yes	1 2 5 7	1	1	0	0	1	0	1	0	0	0	0
392	4	112	0	10	10	Yes	No	No	Yes	No	Yes	25000	1	1	0	0	0	0	0	0		Yes	No	97	0	0	0	0	0	0	0	0	0	1		Yes	2 6	0	1	0	0	0	1	0	0	0	0	0
393	4	146	0	4	0	Yes	Yes	Yes	No	No	Yes	10000	1 3	1	0	1	0	0	0	0		Yes	No	1 5	1	0	0	0	1	0	0	0	0	0		Don't know	1 2 5	1	1	0	0	1	0	0	0	0	0	0
394	3	167	0	2	21	Yes	No	No	No	No	No	4000											No	1 2 8	1	1	0	0	0	0	0	1	0	0		No	1 5 9	1	0	0	0	1	0	0	0	1	0	0
395	2	174	1	6	27	Yes	Yes	Yes	No	Yes	Yes	35000	5	0	0	0	0	1	0	0		Yes	No	1 2 8	1	1	0	0	0	0	0	1	0	0		Yes	1 3 4 7 9	1	0	1	1	0	0	1	0	1	0	0
396	3		1	2	27	Yes	Yes	Yes	Yes	No	No	16000	1	1	0	0	0	0	0	0		Yes	No	1 2	1	1	0	0	0	0	0	0	0	0		Yes	1 5 7	1	0	0	0	1	0	1	0	0	0	0
397	3	182	0	7	4	Yes	Yes	Yes	Yes	Yes	Yes	6000	1 2	1	1	0	0	0	0	0		Yes	No	1 3	1	0	1	0	0	0	0	0	0	0		No	1 2 5 7	1	1	0	0	1	0	1	0	0	0	0
398	2	127	1	8	9	Yes	No	No	Yes	No	No	15000	5	0	0	0	0	1	0	0		No	No	97	0	0	0	0	0	0	0	0	0	1		Yes	1 2 5 6	1	1	0	0	1	1	0	0	0	0	0
399	5	171	0	0	9	Yes	Yes	No	Yes	Yes	Yes	10000	1	1	0	0	0	0	0	0		Yes	Yes	1 2 8	1	1	0	0	0	0	0	1	0	0		Yes	1 2 3 5 7	1	1	1	0	1	0	1	0	0	0	0
400	6	155	0	2	0	Yes	Yes	Yes	No	No	No	15000	1	1	0	0	0	0	0	0		No	No	97	0	0	0	0	0	0	0	0	0	1		Don't know	97	0	0	0	0	0	0	0	0	0	0	1
401	4	142	1	1	15	Yes	Yes	No	No	No	Yes	10000	1 3	1	0	1	0	0	0	0		Yes	No	97	0	0	0	0	0	0	0	0	0	1		No	1 2 3 7	1	1	1	0	0	0	1	0	0	0	0
402	5	114	2	0	0	Yes	No	No	No	No	No	10000	5	0	0	0	0	1	0	0		Yes	Yes	1 2	1	1	0	0	0	0	0	0	0	0		Yes	1 4 6	1	0	0	1	0	1	0	0	0	0	0
403	6	190	0	8	10	Yes	No	No	No	No	No	3500	1	1	0	0	0	0	0	0		Yes	No	1	1	0	0	0	0	0	0	0	0	0		Yes	1 2 3 5 7	1	1	1	0	1	0	1	0	0	0	0
404	5	169	0	5	12	Yes	No	No	No	No	Yes	15000	3	0	0	1	0	0	0	0		Yes	Yes	1 2 8	1	1	0	0	0	0	0	1	0	0		No	1 2 5 7 9	1	1	0	0	1	0	1	0	1	0	0
405	3	197	0	0	21	Yes	Yes	Yes	No	Yes	Yes	15000	1	1	0	0	0	0	0	0		Yes	No	1	1	0	0	0	0	0	0	0	0	0		Yes	1 2 5 7 9	1	1	0	0	1	0	1	0	1	0	0
406	2	177	0	3	12	Yes	No	No	Yes	No	No	20000	1 2	1	1	0	0	0	0	0		Yes	No	1	1	0	0	0	0	0	0	0	0	0		Yes	1 2	1	1	0	0	0	0	0	0	0	0	0
407	1	183	0	7	21	Yes	Yes	No	No	No	No	25000	5	0	0	0	0	1	0	0		Yes	Yes	1	1	0	0	0	0	0	0	0	0	0		Yes	1 7 9	1	0	0	0	0	0	1	0	1	0	0
408	4	142	0	3	15	Yes	Yes	Yes	No	No	No	20000	1	1	0	0	0	0	0	0		Yes	No	1 2 4	1	1	0	1	0	0	0	0	0	0		Yes	1 2 5 7	1	1	0	0	1	0	1	0	0	0	0
409	3	165	1	5	4	Yes	Yes	Yes	Yes	No	Yes	16500	1 2	1	1	0	0	0	0	0		Yes	Yes	1 2 8	1	1	0	0	0	0	0	1	0	0		Yes	1 2 5 7 9	1	1	0	0	1	0	1	0	1	0	0
410	1	184	0	6	18	Yes	Yes	Yes	No	Yes	Yes	15000	1	1	0	0	0	0	0	0		Yes	No	1 2	1	1	0	0	0	0	0	0	0	0		Yes	1 2	1	1	0	0	0	0	0	0	0	0	0
411	6	117	1	9	14	Yes	Yes	Yes	Yes	Yes	Yes	14000	5	0	0	0	0	1	0	0		Yes	No	1 2	1	1	0	0	0	0	0	0	0	0		Yes	1 2 5 7	1	1	0	0	1	0	1	0	0	0	0
412	5	153	1	4	8	Yes	Yes	Yes	No	No	No	10000	1 2	1	1	0	0	0	0	0		Yes	No	1 4	1	0	0	1	0	0	0	0	0	0		Yes	1 5 7	1	0	0	0	1	0	1	0	0	0	0
413	4	135	0	3	6	Yes	Yes	No	Yes	No	Yes	20000	1	1	0	0	0	0	0	0		Yes	No	97	0	0	0	0	0	0	0	0	0	1		Don't know	97	0	0	0	0	0	0	0	0	0	0	1
414	1	129	1	7	11	Yes	Yes	Yes	Yes	No	Yes	9000	1	1	0	0	0	0	0	0		Yes	No	97	0	0	0	0	0	0	0	0	0	1		Don't know	1 2	1	1	0	0	0	0	0	0	0	0	0
415	1	189	0	7	5	Yes	No	No	No	Yes	No	12000	5	0	0	0	0	1	0	0		Yes	No	1	1	0	0	0	0	0	0	0	0	0		Yes	1 2	1	1	0	0	0	0	0	0	0	0	0
416	3	123	0	11	10	Yes	Yes	Yes	Yes	No	No	10000	1	1	0	0	0	0	0	0		No	No	96	1	0	0	0	0	0	0	0		0		Don't know	97	0	0	0	0	0	0	0	0	0	0	1
417	4	142	1	4	15	Yes	No	No	No	No	Yes	6000	5	0	0	0	0	1	0	0		Yes	No	97	0	0	0	0	0	0	0	0	0	1		Don't know	97	0	0	0	0	0	0	0	0	0	0	1
418	3	186	0	11	25	Yes	No	No	Yes	Yes	No	9200	1	1	0	0	0	0	0	0		Yes	No	1 2 4	1	1	0	1	0	0	0	0	0	0		No	1 2 7 9	1	1	0	0	0	0	1	0	1	0	0
419	2	198	1	0	17	Yes	No	No	No	No	Yes	10000	3	0	0	1	0	0	0	0		Yes	No	1	1	0	0	0	0	0	0	0	0	0		No	1 2 6	1	1	0	0	0	1	0	0	0	0	0
420	6	155	1	8	25	Yes	No	No	No	No	No	7000	5	0	0	0	0	1	0	0		Yes	No	1 2 4 7	1	1	0	1	0	0	1	0	0	0		Yes	1 2 5	1	1	0	0	1	0	0	0	0	0	0
421	3	176	1	8	24	Yes	Yes	Yes	Yes	Yes	Yes	18500	1 2	1	1	0	0	0	0	0		Yes	No	1 2 8	1	1	0	0	0	0	0	1	0	0		Yes	1 2 3 5 7 9	1	1	1	0	1	0	1	0	1	0	0
422	5	114	0	0	7	Yes	Yes	Yes	Yes	Yes	Yes	8500	1	1	0	0	0	0	0	0		Yes	No	1 3 4 7	1	0	1	1	0	0	1	0	0	0		Don't know	1 2 5 7 9	1	1	0	0	1	0	1	0	1	0	0
423	3	111	0	8	22	Yes	No	No	Yes	No	Yes	12000	1	1	0	0	0	0	0	0		Yes	Yes	1 2	1	1	0	0	0	0	0	0	0	0		Don't know	1 2 5 6 7	1	1	0	0	1	1	1	0	0	0	0
424	4	188	1	6	0	Yes	No	No	Yes	No	Yes	5000	1	1	0	0	0	0	0	0		Yes	No	1 5	1	0	0	0	1	0	0	0	0	0		Yes	2 5	0	1	0	0	1	0	0	0	0	0	0
425	3	172	1	7	9	Yes	Yes	Yes	Yes	Yes	No	17500	1 3	1	0	1	0	0	0	0		Yes	No	1 2	1	1	0	0	0	0	0	0	0	0		Yes	1 2 7 9	1	1	0	0	0	0	1	0	1	0	0
426	1	164	1	2	24	Yes	Yes	Yes	No	Yes	No	11000	1 2	1	1	0	0	0	0	0		Yes	No	1 2 4 7	1	1	0	1	0	0	1	0	0	0		No	1 2 5 7 9	1	1	0	0	1	0	1	0	1	0	0
427	4	154	0	6	9	Yes	Yes	No	No	No	Yes	2000	1	1	0	0	0	0	0	0		Yes	No	1	1	0	0	0	0	0	0	0	0	0		No	1 2	1	1	0	0	0	0	0	0	0	0	0
428	2	127	0	5	11	Yes	Yes	Yes	No	No	Yes	25000	3	0	0	1	0	0	0	0		Yes	No	97	0	0	0	0	0	0	0	0	0	1		Yes	1 2 5	1	1	0	0	1	0	0	0	0	0	0
429	5	157	0	0	5	Yes	Yes	Yes	Yes	Yes	Yes	15000	1	1	0	0	0	0	0	0		Yes	Yes	2 5	0	1	0	0	1	0	0	0	0	0		Yes	1 2 7	1	1	0	0	0	0	1	0	0	0	0
430	6	116	1	10	22	Yes	No	No	Yes	No	Yes	13000	1	1	0	0	0	0	0	0		Yes	No	1 2 4 5 7 8	1	1	0	1	1	0	1	1	0	0		Yes	1 2 3 4 5 7 9	1	1	1	1	1	0	1	0	1	0	0
431	4	142	1	8	10	Yes	No	No	No	No	No	7500	5	0	0	0	0	1	0	0		Yes	No	97	0	0	0	0	0	0	0	0	0	1		Don't know	1	1	0	0	0	0	0	0	0	0	0	0
432	2	131	1	1	14	Yes	Yes	Yes	No	No	No	22000	5	0	0	0	0	1	0	0		Yes	No	1	1	0	0	0	0	0	0	0	0	0		Yes	1 6	1	0	0	0	0	1	0	0	0	0	0
433	3	172	1	3	26	Yes	Yes	Yes	Yes	Yes	Yes	17000	1	1	0	0	0	0	0	0		Yes	No	1 8	1	0	0	0	0	0	0	1	0	0		No	1 2 5 7 9	1	1	0	0	1	0	1	0	1	0	0
434	4	135	0	8	0	Yes	Yes	No	Yes	Yes	Yes	30000	5	0	0	0	0	1	0	0		Yes	No	97	0	0	0	0	0	0	0	0	0	1		Don't know	97	0	0	0	0	0	0	0	0	0	0	1
435	3	195	1	11	10	Yes	No	No	No	No	Yes	5000	5	0	0	0	0	1	0	0		Yes	No	1	1	0	0	0	0	0	0	0	0	0		Yes	1 2 5	1	1	0	0	1	0	0	0	0	0	0
436	4	112	0	9	0	Yes	No	No	No	No	Yes	9000	5	0	0	0	0	1	0	0		Yes	No	1 4 8	1	0	0	1	0	0	0	1	0	0		Yes	1 2 5 7	1	1	0	0	1	0	1	0	0	0	0
437	3	161	1	6	13	Yes	Yes	Yes	No	No	No	15000	1	1	0	0	0	0	0	0		Yes	Yes	1 4	1	0	0	1	0	0	0	0	0	0		Yes	1 2	1	1	0	0	0	0	0	0	0	0	0
438	6	117	1	1	20	Yes	Yes	Yes	No	No	No	14000	1	1	0	0	0	0	0	0		Yes	No	1 5 8	1	0	0	0	1	0	0	1	0	0		Yes	1 2 3 5 9	1	1	1	0	1	0	0	0	1	0	0
439	1	168	0	7	17	Yes	No	No	No	No	Yes	10000	1	1	0	0	0	0	0	0		Yes	No	1	1	0	0	0	0	0	0	0	0	0		Don't know	97	0	0	0	0	0	0	0	0	0	0	1
440	4	134	1	5	0	Yes	No	No	Yes	No	Yes	11000	1 3	1	0	1	0	0	0	0		Yes	No	2	0	1	0	0	0	0	0	0	0	0		Don't know	1 2 5	1	1	0	0	1	0	0	0	0	0	0
441	5	153	1	9	26	Yes	Yes	Yes	Yes	Yes	Yes	17000	1	1	0	0	0	0	0	0		Yes	No	97	0	0	0	0	0	0	0	0	0	1		Don't know	1 2 5 7	1	1	0	0	1	0	1	0	0	0	0
442	4	151	0	0	14	Yes	Yes	Yes	No	Yes	Yes	20000	1	1	0	0	0	0	0	0		Yes	No	1 2	1	1	0	0	0	0	0	0	0	0		Don't know	1 2	1	1	0	0	0	0	0	0	0	0	0
443	5	171	1	1	4	Yes	Yes	Yes	Yes	Yes	Yes	10000	1	1	0	0	0	0	0	0		Yes	No
444	5	156	0	6	29	Yes	Yes	Yes	No	No	No	21000	5	0	0	0	0	1	0	0		Yes	No	97	0	0	0	0	0	0	0	0	0	1		Don't know	97	0	0	0	0	0	0	0	0	0	0	1
445	6	117	1	6	15	Yes	No	No	No	Yes	No	7000	1	1	0	0	0	0	0	0		Yes	No	1 5	1	0	0	0	1	0	0	0	0	0		Yes	1 2 5 7	1	1	0	0	1	0	1	0	0	0	0
446	6	116	1	10	7	Yes	No	No	Yes	No	Yes	9000	5	0	0	0	0	1	0	0		Yes	No	1 2 4 5 8	1	1	0	1	1	0	0	1	0	0		Yes	1 2 7	1	1	0	0	0	0	1	0	0	0	0
447	2	127	0	10	13	No	No	No	Yes	No	Yes	15000	3 4	0	0	1	1	0	0	0		Yes	No	1 2 5	1	1	0	0	1	0	0	0	0	0		Yes	1 2 3 7 9	1	1	1	0	0	0	1	0	1	0	0
448	4	202	1	6	27	Yes	Yes	Yes	No	No	Yes	30000	1 2	1	1	0	0	0	0	0		Yes	No	1	1	0	0	0	0	0	0	0	0	0		No	1 2 5	1	1	0	0	1	0	0	0	0	0	0
449	5	125	0	5	9	Yes	Yes	Yes	Yes	Yes	Yes	12500	1	1	0	0	0	0	0	0		Yes	No	1 2	1	1	0	0	0	0	0	0	0	0		Yes	1 2 5 7 9	1	1	0	0	1	0	1	0	1	0	0
450	5	118	1	7	20	Yes	Yes	No	No	Yes	Yes	10000											Yes	1	1	0	0	0	0	0	0	0	0	0		Yes	1 2 7	1	1	0	0	0	0	1	0	0	0	0
451	6	155	1	6	13	Yes	No	No	No	No	No	6000	1	1	0	0	0	0	0	0		Yes	No	1 5	1	0	0	0	1	0	0	0	0	0		Yes	1 2 4	1	1	0	1	0	0	0	0	0	0	0
452	4	193	0	9	6	Yes	Yes	Yes	Yes	No	Yes	20000	1	1	0	0	0	0	0	0		Yes	Yes	1	1	0	0	0	0	0	0	0	0	0		Yes	1 2	1	1	0	0	0	0	0	0	0	0	0
453	3	152	1	5	3	Yes	No	No	Yes	Yes	Yes	20000	1	1	0	0	0	0	0	0		Yes	No	1 2	1	1	0	0	0	0	0	0	0	0		No	1 2 7	1	1	0	0	0	0	1	0	0	0	0
454	5	191	1	9	1	Yes	Yes	Yes	Yes	Yes	Yes	13000	1	1	0	0	0	0	0	0		Yes	No	2	0	1	0	0	0	0	0	0	0	0		Yes	1 2 6 7	1	1	0	0	0	1	1	0	0	0	0
455	4	175	0	1	4	Yes	Yes	No	Yes	No	Yes	18000	1 2	1	1	0	0	0	0	0		Yes	No	1 2 4 8	1	1	0	1	0	0	0	1	0	0		Yes	1 2 5 6 7	1	1	0	0	1	1	1	0	0	0	0
456	4	65	1	4	9	Yes	No	No	Yes	No	Yes	10000	1	1	0	0	0	0	0	0		Yes	No	97	0	0	0	0	0	0	0	0	0	1		Don't know	97	0	0	0	0	0	0	0	0	0	0	1
457	4	142	1	2	10	Yes	No	No	Yes	Yes	Yes	3000	5	0	0	0	0	1	0	0		Yes	Yes	1 4	1	0	0	1	0	0	0	0	0	0		Yes	1 2 5 6 7 9	1	1	0	0	1	1	1	0	1	0	0
458	3	133	0	9	3	Yes	No	No	Yes	Yes	Yes	20000	1	1	0	0	0	0	0	0		No	Yes	1	1	0	0	0	0	0	0	0	0	0		Don't know	1	1	0	0	0	0	0	0	0	0	0	0
459	3	139	0	4	15	Yes	No	No	No	No	No	10000	5	0	0	0	0	1	0	0		Yes	Yes	1 4 5 8	1	0	0	1	1	0	0	1	0	0		Yes	1 2 3 4 5 7 9	1	1	1	1	1	0	1	0	1	0	0
460	1	147	1	5	19	Yes	Yes	Yes	Yes	No	Yes	12000	1	1	0	0	0	0	0	0		Yes	No	2	0	1	0	0	0	0	0	0	0	0		Yes	1 2 5 7 9	1	1	0	0	1	0	1	0	1	0	0
461	1	168	1	3	8	Yes	No	No	No	No	No	10000	1	1	0	0	0	0	0	0		Yes	No	1	1	0	0	0	0	0	0	0	0	0		Yes	1 2 7	1	1	0	0	0	0	1	0	0	0	0
462	4	173	1	3	0	Yes	No	No	No	No	No	10000	5	0	0	0	0	1	0	0		Yes	No	2 4	0	1	0	1	0	0	0	0	0	0		No	1 2	1	1	0	0	0	0	0	0	0	0	0
463	4	188	0	4	14	Yes	Yes	Yes	No	Yes	Yes	12000	1	1	0	0	0	0	0	0		Yes	No	1	1	0	0	0	0	0	0	0	0	0		No	1 2	1	1	0	0	0	0	0	0	0	0	0
464	4	148	1	2	24	Yes	No	No	Yes	No	Yes	9000	1 2	1	1	0	0	0	0	0		Yes	No	1	1	0	0	0	0	0	0	0	0	0		Yes	1 2 5 7	1	1	0	0	1	0	1	0	0	0	0
465	2	174	1	7	12	Yes	Yes	Yes	No	No	Yes	16500	1	1	0	0	0	0	0	0		Yes	No	1 2 4	1	1	0	1	0	0	0	0	0	0		Yes	1 2 5 9	1	1	0	0	1	0	0	0	1	0	0
466	2	177	1	4	24	Yes	No	No	No	No	Yes	9000	5	0	0	0	0	1	0	0		Yes	No	97	0	0	0	0	0	0	0	0	0	1		No	1 6	1	0	0	0	0	1	0	0	0	0	0
467	3	160	1	4	8	Yes	No	No	No	No	No	8000	1	1	0	0	0	0	0	0		Yes	No	1	1	0	0	0	0	0	0	0	0	0		Don't know	1 6 9	1	0	0	0	0	1	0	0	1	0	0
468	3	124	0	2	21	Yes	No	No	Yes	Yes	No	20000	1	1	0	0	0	0	0	0		Yes	No	97	0	0	0	0	0	0	0	0	0	1		No	97	0	0	0	0	0	0	0	0	0	0	1
469	1	201	0	0	7	Yes	No	No	No	No	Yes	20000	1	1	0	0	0	0	0	0		Yes	No	1 2	1	1	0	0	0	0	0	0	0	0		Yes	1 2 9	1	1	0	0	0	0	0	0	1	0	0
470	2	174	1	8	1	Yes	Yes	Yes	No	No	No	19700											No	97	0	0	0	0	0	0	0	0	0	1		Don't know	97	0	0	0	0	0	0	0	0	0	0	1
471	4	134	1	2	5	Yes	No	No	Yes	No	Yes	9000	1	1	0	0	0	0	0	0		Yes	No	1 2	1	1	0	0	0	0	0	0	0	0		No	1 2 5 9	1	1	0	0	1	0	0	0	1	0	0
472	3	124	0	5	18	Yes	Yes	Yes	Yes	Yes	No	10000	1	1	0	0	0	0	0	0		Yes	No	1 2 3 4	1	1	1	1	0	0	0	0	0	0		Yes	1 2 4 6 7	1	1	0	1	0	1	1	0	0	0	0
473	3	161	0	4	4	Yes	No	No	Yes	No	No	12000	1	1	0	0	0	0	0	0		Yes	No	4 8	0	0	0	1	0	0	0	1	0	0		Yes	1 2	1	1	0	0	0	0	0	0	0	0	0
474	1	203	1	4	29	Yes	No	No	Yes	No	No	15000	5	0	0	0	0	1	0	0		No	No	2	0	1	0	0	0	0	0	0	0	0		Yes	2 3 7	0	1	1	0	0	0	1	0	0	0	0
475	1	121	1	10	12	Yes	No	No	Yes	Yes	No	8000	5	0	0	0	0	1	0	0		Yes	No	2 4 5	0	1	0	1	1	0	0	0	0	0		Don't know	1 2 5 7	1	1	0	0	1	0	1	0	0	0	0
476	4	188	0	9	10	Yes	No	No	No	No	Yes	80000	5	0	0	0	0	1	0	0		Yes	No	1 8	1	0	0	0	0	0	0	1	0	0		Yes	5 7	0	0	0	0	1	0	1	0	0	0	0
477	1	141	0	7	21	Yes	Yes	No	No	No	No	22000	5	0	0	0	0	1	0	0		No	No	97	0	0	0	0	0	0	0	0	0	1		Don't know	97	0	0	0	0	0	0	0	0	0	0	1
478	3	182	1	10	13	Yes	No	No	No	No	No	9000	5	0	0	0	0	1	0	0		Yes	No	1 2	1	1	0	0	0	0	0	0	0	0		Yes	2 5	0	1	0	0	1	0	0	0	0	0	0
479	2	126	0	3	17	Yes	No	No	No	Yes	No	6000	5	0	0	0	0	1	0	0		No	No	4	0	0	0	1	0	0	0	0	0	0		Yes	2 6	0	1	0	0	0	1	0	0	0	0	0
480	4	154	0	5	22	Yes	No	No	Yes	Yes	Yes	18000	1	1	0	0	0	0	0	0		Yes	No	1 2	1	1	0	0	0	0	0	0	0	0		Don't know	1 2 4 7 9	1	1	0	1	0	0	1	0	1	0	0
481	3	196	0	9	21	Yes	Yes	Yes	Yes	Yes	Yes	15000	1 2	1	1	0	0	0	0	0		Yes	No	97	0	0	0	0	0	0	0	0	0	1		Yes	1 2 7 9	1	1	0	0	0	0	1	0	1	0	0
482	4	134	0	11	22	Yes	Yes	Yes	Yes	Yes	Yes	25000	1 2	1	1	0	0	0	0	0		Yes	Yes	1 2 3 5	1	1	1	0	1	0	0	0	0	0		No	1 2 5 9	1	1	0	0	1	0	0	0	1	0	0
483	4	122	0	8	4	Yes	Yes	Yes	Yes	Yes	Yes	50000	1 2	1	1	0	0	0	0	0		Yes	No	1	1	0	0	0	0	0	0	0	0	0		Don't know	1 2 3 4	1	1	1	1	0	0	0	0	0	0	0
484	4	112	1	1	11	Yes	No	No	Yes	No	Yes	7000											No	1 6	1	0	0	0	0	1	0	0	0	0		No	1 2 9	1	1	0	0	0	0	0	0	1	0	0
485	2	126	0	2	8	Yes	Yes	No	No	No	No	10000	5	0	0	0	0	1	0	0		Yes	No	2	0	1	0	0	0	0	0	0	0	0		Yes	2 4	0	1	0	1	0	0	0	0	0	0	0
486	3	180	0	5	17	Yes	Yes	Yes	Yes	Yes	No	20000	1	1	0	0	0	0	0	0		Yes	No	2 4	0	1	0	1	0	0	0	0	0	0		Yes	1 7 9	1	0	0	0	0	0	1	0	1	0	0
487	6	178	1	8	3	Yes	Yes	Yes	No	No	No	10000	5	0	0	0	0	1	0	0		Yes	No	97	0	0	0	0	0	0	0	0	0	1		Don't know	5	0	0	0	0	1	0	0	0	0	0	0
488	1	143	0	3	7	Yes	Yes	Yes	No	No	Yes	12000	1	1	0	0	0	0	0	0		No	Yes
489	4	193	0	2	0	Yes	No	No	No	No	Yes	12000	1	1	0	0	0	0	0	0		Yes	No	2	0	1	0	0	0	0	0	0	0	0		Yes	1 7	1	0	0	0	0	0	1	0	0	0	0
490	5	169	0	1	29	Yes	Yes	No	Yes	Yes	Yes	8000	1	1	0	0	0	0	0	0		Yes	Yes	1	1	0	0	0	0	0	0	0	0	0		Yes	1 2 7 9	1	1	0	0	0	0	1	0	1	0	0
491	3	196	0	7	20	Yes	Yes	Yes	Yes	Yes	Yes	20000	1	1	0	0	0	0	0	0		Yes	Yes	97	0	0	0	0	0	0	0	0	0	1		Don't know	1 2	1	1	0	0	0	0	0	0	0	0	0
492	1	201	0	7	16	Yes	Yes	Yes	No	No	No	10000	1	1	0	0	0	0	0	0		Yes	No	1 2	1	1	0	0	0	0	0	0	0	0		Yes	1 2 5 7	1	1	0	0	1	0	1	0	0	0	0
493	5	185	0	8	16	Yes	Yes	Yes	Yes	Yes	Yes	4000	1	1	0	0	0	0	0	0		Yes	Yes	1 2 3	1	1	1	0	0	0	0	0	0	0		No	1 2 9	1	1	0	0	0	0	0	0	1	0	0
494	3	179	0	1	15	Yes	No	No	Yes	Yes	Yes	25000	1 2	1	1	0	0	0	0	0		Yes	No	1	1	0	0	0	0	0	0	0	0	0		Yes	1 2 7	1	1	0	0	0	0	1	0	0	0	0
495	6	190	0	4	8	Yes	Yes	Yes	No	No	No	15000	5	0	0	0	0	1	0	0		Yes	No	1	1	0	0	0	0	0	0	0	0	0		Yes	1 2 5 7	1	1	0	0	1	0	1	0	0	0	0
496	5	157	0	8	26	Yes	Yes	Yes	Yes	Yes	Yes	12000	1	1	0	0	0	0	0	0		Yes	Yes	1	1	0	0	0	0	0	0	0	0	0		Yes	1	1	0	0	0	0	0	0	0	0	0	0
497	3	195	0	5	7	Yes	No	No	No	No	No	12000	1	1	0	0	0	0	0	0		Yes	No	1 2	1	1	0	0	0	0	0	0	0	0		No	1 5 7	1	0	0	0	1	0	1	0	0	0	0
498	3	176	0	2	20	Yes	Yes	Yes	Yes	Yes	Yes	10000	1	1	0	0	0	0	0	0		Yes	No	1 4 8	1	0	0	1	0	0	0	1	0	0		No	1 2 5 7 9	1	1	0	0	1	0	1	0	1	0	0
499	3	197	1	3	5	Yes	Yes	Yes	Yes	Yes	Yes	18000	1	1	0	0	0	0	0	0		Yes	No	1 2	1	1	0	0	0	0	0	0	0	0		Don't know	1 2 5 7	1	1	0	0	1	0	1	0	0	0	0
500	6	130	1	3	3	No	No	No	No	No	No	9000	5	0	0	0	0	1	0	0		Yes	No	1 2 8	1	1	0	0	0	0	0	1	0	0		Yes	1 2 5 7	1	1	0	0	1	0	1	0	0	0	0
501	5	113	1	6	28	Yes	Yes	Yes	Yes	Yes	Yes	25000	1 2	1	1	0	0	0	0	0		Yes	Yes	1 2 4 5	1	1	0	1	1	0	0	0	0	0		Yes	1 2 4 5 7 9	1	1	0	1	1	0	1	0	1	0	0
502	3	136	0	3	20	Yes	No	No	Yes	No	No	10000	1	1	0	0	0	0	0	0		Yes	Yes	1 4	1	0	0	1	0	0	0	0	0	0		Don't know	97	0	0	0	0	0	0	0	0	0	0	1
503	5	115	1	0	0	Yes	Yes	Yes	Yes	Yes	Yes	50000	1 2	1	1	0	0	0	0	0		Yes	No	1 5 8	1	0	0	0	1	0	0	1	0	0		Yes	1 4 5 7	1	0	0	1	1	0	1	0	0	0	0
504	2	162	0	7	29	Yes	Yes	Yes	No	No	No	10000	5	0	0	0	0	1	0	0		Yes	No	1 2	1	1	0	0	0	0	0	0	0	0		Yes	1 2 6	1	1	0	0	0	1	0	0	0	0	0
505	1	164	0	1	23	Yes	No	No	No	No	No	8000	5	0	0	0	0	1	0	0		Yes	No	2	0	1	0	0	0	0	0	0	0	0		Yes	1 6	1	0	0	0	0	1	0	0	0	0	0
506	1	143	1	0	24	Yes	No	No	No	No	No	9500	1	1	0	0	0	0	0	0		Yes	No	1 2 7	1	1	0	0	0	0	1	0	0	0		Yes	1 2 5 7	1	1	0	0	1	0	1	0	0	0	0
507	2	174	0	8	5	Yes	Yes	Yes	No	No	Yes	25000	3	0	0	1	0	0	0	0		Yes	No	97	0	0	0	0	0	0	0	0	0	1		Don't know	97	0	0	0	0	0	0	0	0	0	0	1
508	2	145	0	1	1	Yes	Yes	No	Yes	No	No	20000	1	1	0	0	0	0	0	0		Yes	No	96	0	0	0	0	0	0	0	0	1	0	Ek joner theke ar ak jone mishle hoy	No	97	0	0	0	0	0	0	0	0	0	0	1
509	2	126	0	7	27	Yes	No	No	No	No	No	10000	5	0	0	0	0	1	0	0		Yes	No	1 2	1	1	0	0	0	0	0	0	0	0		Yes	1 2	1	1	0	0	0	0	0	0	0	0	0
510	3	182	1	11	15	Yes	No	No	Yes	Yes	Yes	10000	1 2	1	1	0	0	0	0	0		Yes	No	1 3	1	0	1	0	0	0	0	0	0	0		Yes	1 2 5 7	1	1	0	0	1	0	1	0	0	0	0
511	3	139	0	8	12	Yes	Yes	Yes	Yes	Yes	Yes	20000	1	1	0	0	0	0	0	0		Yes	No	1 8	1	0	0	0	0	0	0	1	0	0		Yes	1 2 5 7 8 9	1	1	0	0	1	0	1	1	1	0	0
512	4	148	1	8	4	Yes	Yes	Yes	No	No	No	8000	1	1	0	0	0	0	0	0		Yes	Yes	1 2	1	1	0	0	0	0	0	0	0	0		Don't know	1 7	1	0	0	0	0	0	1	0	0	0	0
513	3	160	1	4	10	Yes	Yes	Yes	Yes	Yes	Yes	20000	1	1	0	0	0	0	0	0		Yes	Yes	1 2	1	1	0	0	0	0	0	0	0	0		Yes	1 2 5 6	1	1	0	0	1	1	0	0	0	0	0
514	4	202	1	1	18	Yes	Yes	Yes	Yes	Yes	Yes	15000	1	1	0	0	0	0	0	0		Yes	No	1 7	1	0	0	0	0	0	1	0	0	0		Yes	2 7	0	1	0	0	0	0	1	0	0	0	0
515	5	118	1	9	7	Yes	Yes	Yes	Yes	No	No	10000	1	1	0	0	0	0	0	0		Yes	No	2 8	0	1	0	0	0	0	0	1	0	0		Yes	1 6 7 9 96	1	0	0	0	0	1	1	0	1	1	0	Bomi
516	4	135	0	6	0	Yes	No	No	No	No	Yes	9000											No	97	0	0	0	0	0	0	0	0	0	1		Don't know	97	0	0	0	0	0	0	0	0	0	0	1
517	4	65	1	2	28	Yes	Yes	Yes	Yes	No	Yes	10000	5	0	0	0	0	1	0	0		Yes	No	8	0	0	0	0	0	0	0	1	0	0		Yes	1 2 6	1	1	0	0	0	1	0	0	0	0	0
518	2	131	0	8	28	Yes	Yes	Yes	Yes	Yes	Yes	15000											No	1 2	1	1	0	0	0	0	0	0	0	0		Don't know	1 2 4 7	1	1	0	1	0	0	1	0	0	0	0
519	5	157	0	8	11	Yes	Yes	Yes	Yes	No	Yes	15000	1	1	0	0	0	0	0	0		Yes	Yes	97	0	0	0	0	0	0	0	0	0	1		Don't know	1 2 5 7	1	1	0	0	1	0	1	0	0	0	0
520	6	117	0	7	16	Yes	Yes	Yes	Yes	No	No	30000	1	1	0	0	0	0	0	0		Yes	No	1 8	1	0	0	0	0	0	0	1	0	0		Yes	1 2 3 5 7 9	1	1	1	0	1	0	1	0	1	0	0
521	3	179	0	2	24	Yes	Yes	Yes	Yes	Yes	No	12000	1 3	1	0	1	0	0	0	0		Yes	No	1 4	1	0	0	1	0	0	0	0	0	0		Yes	1 2 4 5 7	1	1	0	1	1	0	1	0	0	0	0
522	3	161	1	0	4	Yes	No	No	No	Yes	Yes	16000	1 3	1	0	1	0	0	0	0		Yes	No	1 4	1	0	0	1	0	0	0	0	0	0		Yes	1 2 7	1	1	0	0	0	0	1	0	0	0	0
523	2	162	1	8	18	Yes	No	No	No	Yes	Yes	30000	5	0	0	0	0	1	0	0		Yes	No	97	0	0	0	0	0	0	0	0	0	1		Don't know	97	0	0	0	0	0	0	0	0	0	0	1
524	4	128	1	3	22	Yes	Yes	Yes	No	No	Yes	10000	1	1	0	0	0	0	0	0		Yes	No	1	1	0	0	0	0	0	0	0	0	0		Yes	1 2	1	1	0	0	0	0	0	0	0	0	0
525	2	127	0	5	24	Yes	Yes	No	No	No	No	13000	3 4	0	0	1	1	0	0	0		Yes	Yes	97	0	0	0	0	0	0	0	0	0	1		Yes	1 2 5 6	1	1	0	0	1	1	0	0	0	0	0
526	4	154	1	5	9	Yes	No	No	No	Yes	Yes	12000	1	1	0	0	0	0	0	0		Yes	Yes	97	0	0	0	0	0	0	0	0	0	1		Don't know	2	0	1	0	0	0	0	0	0	0	0	0
527	4	166	0	5	0	Yes	No	No	Yes	Yes	Yes	18000	1	1	0	0	0	0	0	0		Yes	No	2	0	1	0	0	0	0	0	0	0	0		Don't know	1 5 6 7	1	0	0	0	1	1	1	0	0	0	0
528	3	182	0	5	22	Yes	Yes	Yes	Yes	Yes	Yes	10000	1 2	1	1	0	0	0	0	0		Yes	No	1 2 8	1	1	0	0	0	0	0	1	0	0		No	1 2 7	1	1	0	0	0	0	1	0	0	0	0
529	4	166	1	5	17	Yes	No	No	No	No	Yes	18000	5	0	0	0	0	1	0	0		Yes	No	1 8	1	0	0	0	0	0	0	1	0	0		No	1 2 7	1	1	0	0	0	0	1	0	0	0	0
530	3	140	0	8	13	Yes	Yes	Yes	Yes	Yes	Yes	10000	1	1	0	0	0	0	0	0		Yes	No	1 4 8	1	0	0	1	0	0	0	1	0	0		No	1 3 5 6 7 9	1	0	1	0	1	1	1	0	1	0	0
531	1	184	1	2	11	Yes	Yes	No	No	No	Yes	21000											No	1	1	0	0	0	0	0	0	0	0	0		Yes	1 2	1	1	0	0	0	0	0	0	0	0	0
532	4	166	1	3	9	Yes	Yes	No	No	No	Yes	8000											No	2 4	0	1	0	1	0	0	0	0	0	0		No	1 2	1	1	0	0	0	0	0	0	0	0	0
533	2	131	1	1	11	Yes	Yes	Yes	Yes	No	No	16000	5	0	0	0	0	1	0	0		Yes	No	1 2 4	1	1	0	1	0	0	0	0	0	0		Yes	1 2 6	1	1	0	0	0	1	0	0	0	0	0
534	4	166	0	10	17	Yes	Yes	Yes	Yes	Yes	Yes	22000	5	0	0	0	0	1	0	0		Yes	No	2	0	1	0	0	0	0	0	0	0	0		Yes	1 2 5 6 7	1	1	0	0	1	1	1	0	0	0	0
535	5	125	1	7	28	Yes	Yes	Yes	Yes	Yes	Yes	15500	1 2	1	1	0	0	0	0	0		Yes	No	1 3 4	1	0	1	1	0	0	0	0	0	0		No	1 2 3 5 7	1	1	1	0	1	0	1	0	0	0	0
536	5	114	0	5	22	Yes	Yes	Yes	Yes	Yes	Yes	15000	1 2	1	1	0	0	0	0	0		Yes	No	1 5 8	1	0	0	0	1	0	0	1	0	0		Yes	1 5 6	1	0	0	0	1	1	0	0	0	0	0
537	2	131	0	4	26	Yes	Yes	Yes	Yes	Yes	Yes	30000	5	0	0	0	0	1	0	0		Yes	No	1 4	1	0	0	1	0	0	0	0	0	0		Yes	1 2 6	1	1	0	0	0	1	0	0	0	0	0
538	2	127	0	1	29	Yes	No	No	No	No	No	15000	1	1	0	0	0	0	0	0		No	No	97	0	0	0	0	0	0	0	0	0	1		Yes	1 2 3 5 6 9	1	1	1	0	1	1	0	0	1	0	0
539	3	133	0	10	15	Yes	No	No	No	No	No	15000											Yes	1	1	0	0	0	0	0	0	0	0	0		No	1 2	1	1	0	0	0	0	0	0	0	0	0
540	6	178	0	10	11	Yes	No	No	Yes	Yes	Yes	17000	1	1	0	0	0	0	0	0		Yes	No	1 2 4	1	1	0	1	0	0	0	0	0	0		Yes	1 2 3 5	1	1	1	0	1	0	0	0	0	0	0
541	5	125	0	6	13	Yes	Yes	Yes	Yes	Yes	Yes	13000	1	1	0	0	0	0	0	0		Yes	Yes	1	1	0	0	0	0	0	0	0	0	0		No	1 2 5	1	1	0	0	1	0	0	0	0	0	0
542	5	153	1	8	7	Yes	Yes	Yes	No	Yes	Yes	25000	1	1	0	0	0	0	0	0		Yes	No	1 4 8	1	0	0	1	0	0	0	1	0	0		Yes	1 2 5 7 9	1	1	0	0	1	0	1	0	1	0	0
543	4	188	0	1	10	Yes	Yes	Yes	No	Yes	Yes	20000	1	1	0	0	0	0	0	0		Yes	No	1 6	1	0	0	0	0	1	0	0	0	0		Don't know	1 2 5 96	1	1	0	0	1	0	0	0	0	1	0	Bomi howa
544	4	132	1	6	0	Yes	Yes	Yes	No	No	Yes	16000											No	1 5	1	0	0	0	1	0	0	0	0	0		Don't know	1 2 5 6 7 9	1	1	0	0	1	1	1	0	1	0	0
545	2	163	1	7	17	Yes	No	No	No	No	No	8000	5	0	0	0	0	1	0	0		No	No	97	0	0	0	0	0	0	0	0	0	1		Yes	1 2 4 6	1	1	0	1	0	1	0	0	0	0	0
546	3	179	1	9	26	Yes	No	No	Yes	No	Yes	11000	1 3	1	0	1	0	0	0	0		Yes	No	1 2	1	1	0	0	0	0	0	0	0	0		Yes	1 2 4 5 7	1	1	0	1	1	0	1	0	0	0	0
547	1	201	0	11	19	Yes	Yes	Yes	No	Yes	Yes	22000	1 2	1	1	0	0	0	0	0		Yes	No	1 2 8	1	1	0	0	0	0	0	1	0	0		Yes	1 2 7 9	1	1	0	0	0	0	1	0	1	0	0
548	6	150	0	2	14	Yes	No	No	Yes	Yes	No	-99	1	1	0	0	0	0	0	0		Yes	No	5	0	0	0	0	1	0	0	0	0	0		No	1 2	1	1	0	0	0	0	0	0	0	0	0
549	2	131	0	3	23	Yes	No	No	No	No	No	19000	5	0	0	0	0	1	0	0		Yes	No	1 4	1	0	0	1	0	0	0	0	0	0		Yes	1 2 6	1	1	0	0	0	1	0	0	0	0	0
550	6	116	1	5	11	Yes	Yes	Yes	Yes	No	No	20000	1	1	0	0	0	0	0	0		Yes	Yes	1 2 6	1	1	0	0	0	1	0	0	0	0		No	1 2 5 7 9	1	1	0	0	1	0	1	0	1	0	0
551	3	152	0	0	12	Yes	Yes	Yes	Yes	No	Yes	18000	1	1	0	0	0	0	0	0		Yes	No	1 8	1	0	0	0	0	0	0	1	0	0		Yes	1 2	1	1	0	0	0	0	0	0	0	0	0
552	1	129	0	10	27	Yes	Yes	Yes	No	No	Yes	15000	5	0	0	0	0	1	0	0		Yes	No	97	0	0	0	0	0	0	0	0	0	1		Yes	1 2	1	1	0	0	0	0	0	0	0	0	0
553	3	181	1	8	4	Yes	No	No	No	Yes	No	8000	1	1	0	0	0	0	0	0		Yes	No	97	0	0	0	0	0	0	0	0	0	1		Don't know	1 2	1	1	0	0	0	0	0	0	0	0	0
554	4	151	1	10	0	Yes	No	No	No	No	Yes	12000	5	0	0	0	0	1	0	0		Yes	Yes	97	0	0	0	0	0	0	0	0	0	1		Don't know	97	0	0	0	0	0	0	0	0	0	0	1
555	3	167	0	4	14	Yes	No	No	Yes	No	Yes	7000	1	1	0	0	0	0	0	0		Yes	No	1 8	1	0	0	0	0	0	0	1	0	0		No	1 2 7	1	1	0	0	0	0	1	0	0	0	0
556	1	184	0	6	0	Yes	No	No	Yes	No	No	20000	5	0	0	0	0	1	0	0		Yes	No	4 5	0	0	0	1	1	0	0	0	0	0		Yes	1 4 5 7	1	0	0	1	1	0	1	0	0	0	0
557	6	130	0	4	12	Yes	No	No	No	No	No	20000	1	1	0	0	0	0	0	0		Yes	No	97	0	0	0	0	0	0	0	0	0	1		Don't know	97	0	0	0	0	0	0	0	0	0	0	1
558	5	119	1	8	26	Yes	Yes	Yes	Yes	Yes	Yes	12000	1 2	1	1	0	0	0	0	0		Yes	Yes	1	1	0	0	0	0	0	0	0	0	0		Don't know	1 2 5	1	1	0	0	1	0	0	0	0	0	0
559	2	127	0	0	19	Yes	No	No	No	No	Yes	20000	5	0	0	0	0	1	0	0		No	No	2	0	1	0	0	0	0	0	0	0	0		Yes	1 2 5	1	1	0	0	1	0	0	0	0	0	0
560	5	169	0	2	19	Yes	Yes	Yes	No	Yes	Yes	12000											No	1 7 8	1	0	0	0	0	0	1	1	0	0		Yes	1 2 5 7 9	1	1	0	0	1	0	1	0	1	0	0
561	3	196	0	7	16	Yes	Yes	Yes	Yes	Yes	Yes	20000	1 2	1	1	0	0	0	0	0		Yes	No	1	1	0	0	0	0	0	0	0	0	0		Yes	2 5	0	1	0	0	1	0	0	0	0	0	0
562	3	140	0	11	28	Yes	Yes	Yes	Yes	No	Yes	10000	1	1	0	0	0	0	0	0		Yes	No	1 4 7 8	1	0	0	1	0	0	1	1	0	0		No	1 3 5 7 9	1	0	1	0	1	0	1	0	1	0	0
563	5	185	1	1	21	Yes	Yes	No	Yes	No	Yes	10000	1 4	1	0	0	1	0	0	0		Yes	No	2	0	1	0	0	0	0	0	0	0	0		Yes	1 2 6 7	1	1	0	0	0	1	1	0	0	0	0
564	2	131	0	0	15	Yes	Yes	Yes	No	No	Yes	15000	5	0	0	0	0	1	0	0		Yes	No	1 2	1	1	0	0	0	0	0	0	0	0		No	1 2 5 96	1	1	0	0	1	0	0	0	0	1	0	Patla paikhana
565	4	173	1	0	4	Yes	No	No	No	No	No	10000	1	1	0	0	0	0	0	0		Yes	No	2 4 5	0	1	0	1	1	0	0	0	0	0		No	1 2 5 7	1	1	0	0	1	0	1	0	0	0	0
566	4	173	1	8	0	Yes	Yes	No	No	No	No	15000	1	1	0	0	0	0	0	0		Yes	No	1 2	1	1	0	0	0	0	0	0	0	0		Yes	1 2 4	1	1	0	1	0	0	0	0	0	0	0
567	3	180	0	3	20	Yes	No	No	Yes	Yes	No	12000	2	0	1	0	0	0	0	0		Yes	Yes	1 8	1	0	0	0	0	0	0	1	0	0		Yes	1 2 7	1	1	0	0	0	0	1	0	0	0	0
568	3	167	1	3	13	Yes	No	No	Yes	Yes	Yes	15000	1 2	1	1	0	0	0	0	0		Yes	Yes	1 2	1	1	0	0	0	0	0	0	0	0		No	1 5 7 9	1	0	0	0	1	0	1	0	1	0	0
569	3	136	0	6	25	Yes	Yes	Yes	Yes	Yes	No	8500	1	1	0	0	0	0	0	0		Yes	Yes	1 8	1	0	0	0	0	0	0	1	0	0		Yes	1	1	0	0	0	0	0	0	0	0	0	0
570	4	188	1	8	10	Yes	Yes	Yes	Yes	Yes	Yes	30000	1	1	0	0	0	0	0	0		Yes	No	1 7 8	1	0	0	0	0	0	1	1	0	0		Yes	1 2 9	1	1	0	0	0	0	0	0	1	0	0
571	1	141	1	5	27	Yes	No	No	Yes	No	No	9500	5	0	0	0	0	1	0	0		Yes	No	2 3 5	0	1	1	0	1	0	0	0	0	0		Yes	1 2 5	1	1	0	0	1	0	0	0	0	0	0
572	6	150	0	10	16	Yes	No	No	No	No	No	6000	1	1	0	0	0	0	0	0		Yes	No	1 8	1	0	0	0	0	0	0	1	0	0		Yes	1 2 5 6	1	1	0	0	1	1	0	0	0	0	0
573	1	183	1	8	17	Yes	No	No	No	No	Yes	12000	1	1	0	0	0	0	0	0		Yes	No	1 2	1	1	0	0	0	0	0	0	0	0		Yes	1 2 5 7 9	1	1	0	0	1	0	1	0	1	0	0
574	1	147	1	9	7	Yes	Yes	Yes	Yes	No	No	12000	1	1	0	0	0	0	0	0		Yes	No	1 2	1	1	0	0	0	0	0	0	0	0		Yes	1 2 7	1	1	0	0	0	0	1	0	0	0	0
575	4	151	0	2	10	Yes	No	No	Yes	No	Yes	10000	5	0	0	0	0	1	0	0		Yes	Yes	97	0	0	0	0	0	0	0	0	0	1		Don't know	1 2 6	1	1	0	0	0	1	0	0	0	0	0
576	6	150	1	10	25	Yes	No	No	No	No	No	8000											No	97	0	0	0	0	0	0	0	0	0	1		No	2 7 9	0	1	0	0	0	0	1	0	1	0	0
577	3	182	0	1	11	Yes	No	No	Yes	No	Yes	8000	5	0	0	0	0	1	0	0		Yes	No	1 2	1	1	0	0	0	0	0	0	0	0		Yes	1 2 7	1	1	0	0	0	0	1	0	0	0	0
578	3	136	0	6	28	Yes	No	No	No	No	No	10000	1	1	0	0	0	0	0	0		Yes	Yes	8	0	0	0	0	0	0	0	1	0	0		Don't know	1 2	1	1	0	0	0	0	0	0	0	0	0
579	4	148	0	4	28	Yes	Yes	Yes	No	No	Yes	25000	5	0	0	0	0	1	0	0		Yes	No	1 2 5	1	1	0	0	1	0	0	0	0	0		Yes	1 2 7	1	1	0	0	0	0	1	0	0	0	0
580	4	166	0	11	13	Yes	Yes	Yes	Yes	No	Yes	30000	1	1	0	0	0	0	0	0		Yes	No	1 2	1	1	0	0	0	0	0	0	0	0		Yes	1 2 4	1	1	0	1	0	0	0	0	0	0	0
581	6	155	1	8	10	Yes	No	No	Yes	No	Yes	9000	4	0	0	0	1	0	0	0		Yes	No	1 2 3 4 5	1	1	1	1	1	0	0	0	0	0		No	1 2 4 5	1	1	0	1	1	0	0	0	0	0	0
582	5	156	0	6	19	Yes	No	No	No	Yes	Yes	40000	1 2	1	1	0	0	0	0	0		Yes	No	2	0	1	0	0	0	0	0	0	0	0		Yes	1 2 6	1	1	0	0	0	1	0	0	0	0	0
583	2	127	1	7	14	Yes	No	No	No	No	Yes	12000	5	0	0	0	0	1	0	0		No	No	97	0	0	0	0	0	0	0	0	0	1		Yes	1 2 5	1	1	0	0	1	0	0	0	0	0	0
584	2	198	0	11	28	Yes	Yes	Yes	No	Yes	Yes	24000	1	1	0	0	0	0	0	0		Yes	No	1	1	0	0	0	0	0	0	0	0	0		No	1 2 3 4	1	1	1	1	0	0	0	0	0	0	0
585	4	200	1	5	9	Yes	No	No	No	No	Yes	20000	1	1	0	0	0	0	0	0		Yes	No	1	1	0	0	0	0	0	0	0	0	0		Don't know	1 2 7	1	1	0	0	0	0	1	0	0	0	0
586	2	177	1	5	18	Yes	Yes	Yes	No	No	Yes	35000	5	0	0	0	0	1	0	0		Yes	No	97	0	0	0	0	0	0	0	0	0	1		Don't know	1 2 6	1	1	0	0	0	1	0	0	0	0	0
587	3	195	1	9	15	Yes	Yes	Yes	Yes	Yes	Yes	50000	1 2	1	1	0	0	0	0	0		Yes	No	1 2 3 4 5 6	1	1	1	1	1	1	0	0	0	0		No	1 2 3 4 5 6 7 9	1	1	1	1	1	1	1	0	1	0	0
588	5	118	0	6	19	Yes	No	No	Yes	Yes	Yes	12000	5	0	0	0	0	1	0	0		Yes	No	1	1	0	0	0	0	0	0	0	0	0		Yes	1 2	1	1	0	0	0	0	0	0	0	0	0
589	1	201	0	4	4	Yes	No	No	No	No	No	10000	1 4	1	0	0	1	0	0	0		Yes	No	1 2	1	1	0	0	0	0	0	0	0	0		Yes	1 2 7	1	1	0	0	0	0	1	0	0	0	0
590	4	148	1	0	11	Yes	Yes	Yes	Yes	No	No	12000	5	0	0	0	0	1	0	0		Yes	No	1	1	0	0	0	0	0	0	0	0	0		Don't know	1 2 5 6	1	1	0	0	1	1	0	0	0	0	0
591	3	124	0	3	9	Yes	Yes	Yes	Yes	Yes	Yes	30000	1	1	0	0	0	0	0	0		Yes	No	97	0	0	0	0	0	0	0	0	0	1		No	1 2	1	1	0	0	0	0	0	0	0	0	0
592	3	133	0	3	7	Yes	Yes	Yes	No	Yes	Yes	30000	1 3	1	0	1	0	0	0	0		Yes	No	1	1	0	0	0	0	0	0	0	0	0		Yes	1 2	1	1	0	0	0	0	0	0	0	0	0
593	6	137	0	1	1	Yes	No	No	No	No	No	10000											No	1 2	1	1	0	0	0	0	0	0	0	0		Yes	1 2 4 5 7 8	1	1	0	1	1	0	1	1	0	0	0
594	6	178	1	9	12	Yes	No	Yes	No	No	No	15000	1	1	0	0	0	0	0	0		Yes	No	97	0	0	0	0	0	0	0	0	0	1		Don't know	1 2	1	1	0	0	0	0	0	0	0	0	0
595	4	202	1	9	8	Yes	No	No	Yes	No	No	6500	5	0	0	0	0	1	0	0		Yes	No	1 2	1	1	0	0	0	0	0	0	0	0		No	1 2 6	1	1	0	0	0	1	0	0	0	0	0
596	5	115	0	7	3	Yes	Yes	Yes	Yes	Yes	Yes	30000	1 2	1	1	0	0	0	0	0		Yes	No	1 8	1	0	0	0	0	0	0	1	0	0		Yes	1 2	1	1	0	0	0	0	0	0	0	0	0
597	4	175	0	1	7	Yes	No	No	No	No	Yes	5000	5	0	0	0	0	1	0	0		No	No	1	1	0	0	0	0	0	0	0	0	0		Don't know	1 2 5	1	1	0	0	1	0	0	0	0	0	0
598	3	111	0	8	6	Yes	Yes	Yes	Yes	Yes	Yes	6000	1	1	0	0	0	0	0	0		Yes	Yes	1 2	1	1	0	0	0	0	0	0	0	0		Don't know	1 2 5 6 7	1	1	0	0	1	1	1	0	0	0	0
599	4	173	1	4	1	Yes	No	No	Yes	No	Yes	8000	1	1	0	0	0	0	0	0		Yes	Yes	1 2	1	1	0	0	0	0	0	0	0	0		Yes	1 2	1	1	0	0	0	0	0	0	0	0	0
600	1	183	0	2	15	Yes	No	No	No	No	No	12000	5	0	0	0	0	1	0	0		Yes	No	1 2 8	1	1	0	0	0	0	0	1	0	0		Yes	1 2 3 4	1	1	1	1	0	0	0	0	0	0	0
601	4	188	1	2	0	Yes	Yes	Yes	No	No	Yes	25000	1	1	0	0	0	0	0	0		Yes	No	5 7	0	0	0	0	1	0	1	0	0	0		Yes	1 2	1	1	0	0	0	0	0	0	0	0	0
602	2	163	0	1	0	Yes	Yes	Yes	No	No	Yes	20000	1	1	0	0	0	0	0	0		Yes	No	1 2	1	1	0	0	0	0	0	0	0	0		Yes	1 2 4 5 96	1	1	0	1	1	0	0	0	0	1	0	Patla paykhana
603	1	201	0	4	4	Yes	No	No	Yes	No	No	5000	5	0	0	0	0	1	0	0		No	No	1 2	1	1	0	0	0	0	0	0	0	0		Yes	1 2 4	1	1	0	1	0	0	0	0	0	0	0
604	3	187	1	1	11	Yes	Yes	Yes	No	Yes	Yes	30000	1 2	1	1	0	0	0	0	0		Yes	No	4 8	0	0	0	1	0	0	0	1	0	0		Yes	2 5	0	1	0	0	1	0	0	0	0	0	0
605	6	155	0	4	4	Yes	No	No	No	No	No	7000	5	0	0	0	0	1	0	0		Yes	No	1	1	0	0	0	0	0	0	0	0	0		Yes	1 2 7 8	1	1	0	0	0	0	1	1	0	0	0
606	5	118	0	3	17	Yes	Yes	Yes	Yes	Yes	Yes	-99	5	0	0	0	0	1	0	0		Yes	No	1 2	1	1	0	0	0	0	0	0	0	0		Yes	1 2 5 7 9	1	1	0	0	1	0	1	0	1	0	0
607	5	169	1	6	0	Yes	Yes	Yes	Yes	Yes	Yes	30000	1	1	0	0	0	0	0	0		Yes	Yes	1	1	0	0	0	0	0	0	0	0	0		Yes	1 2 5 7	1	1	0	0	1	0	1	0	0	0	0
608	4	193	0	4	0	Yes	Yes	Yes	No	Yes	Yes	15000	1	1	0	0	0	0	0	0		Yes	No	1 4	1	0	0	1	0	0	0	0	0	0		Yes	1 2 4	1	1	0	1	0	0	0	0	0	0	0
609	3	123	0	6	12	Yes	Yes	Yes	Yes	No	No	6000	1 2	1	1	0	0	0	0	0		Yes	No	1 5	1	0	0	0	1	0	0	0	0	0		No	1 2	1	1	0	0	0	0	0	0	0	0	0
610	4	112	2	0	0	Yes	No	No	No	No	Yes	14000	1	1	0	0	0	0	0	0		Yes	No	97	0	0	0	0	0	0	0	0	0	1		Yes	1 2 7	1	1	0	0	0	0	1	0	0	0	0
611	3	123	0	10	20	Yes	Yes	Yes	Yes	Yes	Yes	15000	1 2	1	1	0	0	0	0	0		Yes	No	1 3	1	0	1	0	0	0	0	0	0	0		Yes	1 2 7 9	1	1	0	0	0	0	1	0	1	0	0
612	1	143	1	7	29	Yes	No	No	Yes	No	Yes	11000	1 3	1	0	1	0	0	0	0		Yes	No	1 6	1	0	0	0	0	1	0	0	0	0		Yes	1 3 5 7 9	1	0	1	0	1	0	1	0	1	0	0
613	4	175	1	2	16	Yes	Yes	Yes	No	No	No	3200	1	1	0	0	0	0	0	0		No	No	8	0	0	0	0	0	0	0	1	0	0		Yes	1	1	0	0	0	0	0	0	0	0	0	0
614	1	141	0	6	18	Yes	Yes	Yes	No	No	No	10000											No	1 2 5 6	1	1	0	0	1	1	0	0	0	0		Yes	1 2 3 5 7	1	1	1	0	1	0	1	0	0	0	0
615	3	149	0	2	21	Yes	Yes	Yes	Yes	Yes	Yes	12000	1	1	0	0	0	0	0	0		Yes	No	1 4 8	1	0	0	1	0	0	0	1	0	0		Yes	1 2 7	1	1	0	0	0	0	1	0	0	0	0
616	3	136	0	1	11	Yes	No	No	No	No	No	5000	1	1	0	0	0	0	0	0		Yes	No	5	0	0	0	0	1	0	0	0	0	0		Don't know	97	0	0	0	0	0	0	0	0	0	0	1
617	5	119	1	11	8	Yes	No	No	Yes	Yes	Yes	25000	1	1	0	0	0	0	0	0		Yes	No	1 8	1	0	0	0	0	0	0	1	0	0		Yes	2 7 9 96	0	1	0	0	0	0	1	0	1	1	0	Bomi,Patlapaikhana
618	3	176	1	7	27	Yes	Yes	Yes	Yes	Yes	No	14000	1	1	0	0	0	0	0	0		Yes	No	1 5 8	1	0	0	0	1	0	0	1	0	0		No	1 2 4 7 9	1	1	0	1	0	0	1	0	1	0	0
619	3	170	0	8	23	Yes	Yes	Yes	Yes	No	Yes	10000	1	1	0	0	0	0	0	0		Yes	No	1 2 4	1	1	0	1	0	0	0	0	0	0		No	1 2 3 5 7	1	1	1	0	1	0	1	0	0	0	0
620	3	196	0	0	28	Yes	Yes	Yes	Yes	Yes	Yes	35000	1	1	0	0	0	0	0	0		Yes	No	1 2 4 8	1	1	0	1	0	0	0	1	0	0		No	2 4 5 7 9	0	1	0	1	1	0	1	0	1	0	0
621	1	164	0	3	8	Yes	No	No	No	No	No	7500	1	1	0	0	0	0	0	0		Yes	No	1 2 5	1	1	0	0	1	0	0	0	0	0		Yes	1 2 9	1	1	0	0	0	0	0	0	1	0	0
622	3	186	1	5	29	Yes	No	No	Yes	Yes	Yes	15000	1	1	0	0	0	0	0	0		Yes	No	1 2 5 7 8	1	1	0	0	1	0	1	1	0	0		No	1 3 5 6 7	1	0	1	0	1	1	1	0	0	0	0
623	4	151	0	11	0	Yes	No	No	No	No	No	12000	1	1	0	0	0	0	0	0		Yes	No	5	0	0	0	0	1	0	0	0	0	0		Yes	1 2 6 7	1	1	0	0	0	1	1	0	0	0	0
624	5	169	0	2	18	Yes	Yes	Yes	Yes	Yes	Yes	60000	5	0	0	0	0	1	0	0		Yes	No	1 8	1	0	0	0	0	0	0	1	0	0		Yes	1 2 5 7 9	1	1	0	0	1	0	1	0	1	0	0
625	1	189	0	5	24	Yes	No	No	No	No	No	4000	5	0	0	0	0	1	0	0		Yes	No	1 2 7	1	1	0	0	0	0	1	0	0	0		Yes	1 2 6	1	1	0	0	0	1	0	0	0	0	0
626	3	179	0	8	8	Yes	No	No	Yes	No	No	15000											Yes	1 5	1	0	0	0	1	0	0	0	0	0		No	97	0	0	0	0	0	0	0	0	0	0	1
627	3	186	1	9	5	Yes	Yes	Yes	No	Yes	Yes	32500	1	1	0	0	0	0	0	0		Yes	No	1 2	1	1	0	0	0	0	0	0	0	0		Yes	1 2	1	1	0	0	0	0	0	0	0	0	0
628	2	174	1	2	17	Yes	No	No	No	Yes	Yes	15000	1	1	0	0	0	0	0	0		Yes	No	1 8	1	0	0	0	0	0	0	1	0	0		No	1 2 5 6	1	1	0	0	1	1	0	0	0	0	0
629	4	173	0	7	0	Yes	Yes	Yes	No	No	No	32000	5	0	0	0	0	1	0	0		Yes	No	1 2	1	1	0	0	0	0	0	0	0	0		No	1 2	1	1	0	0	0	0	0	0	0	0	0
630	6	91	1	2	5	Yes	No	No	Yes	No	No	7000											Yes	97	0	0	0	0	0	0	0	0	0	1		Don't know	97	0	0	0	0	0	0	0	0	0	0	1
631	4	120	0	7	0	Yes	No	No	Yes	No	Yes	12000	5	0	0	0	0	1	0	0		No	No	1	1	0	0	0	0	0	0	0	0	0		Don't know	1 2 5 7	1	1	0	0	1	0	1	0	0	0	0
632	4	134	1	4	6	Yes	No	No	No	No	Yes	6000	1	1	0	0	0	0	0	0		Yes	No	1 4	1	0	0	1	0	0	0	0	0	0		Yes	1 2 6 7	1	1	0	0	0	1	1	0	0	0	0
633	3	152	0	6	28	Yes	Yes	No	Yes	Yes	Yes	12000	5	0	0	0	0	1	0	0		Yes	Yes	5	0	0	0	0	1	0	0	0	0	0		Yes	1 2 5	1	1	0	0	1	0	0	0	0	0	0
634	3	197	1	7	22	Yes	Yes	Yes	Yes	Yes	Yes	15000	1 2	1	1	0	0	0	0	0		Yes	No	1 2 7	1	1	0	0	0	0	1	0	0	0		Yes	1 2 5 7 9	1	1	0	0	1	0	1	0	1	0	0
635	3	167	0	7	5	Yes	Yes	Yes	Yes	No	No	15000	5	0	0	0	0	1	0	0		Yes	No	1 2	1	1	0	0	0	0	0	0	0	0		No	1 3 5	1	0	1	0	1	0	0	0	0	0	0
636	1	203	1	4	11	Yes	Yes	Yes	Yes	Yes	Yes	30000	1	1	0	0	0	0	0	0		Yes	No	1 2 8	1	1	0	0	0	0	0	1	0	0		Yes	1 2 5 7	1	1	0	0	1	0	1	0	0	0	0
637	5	153	0	8	1	Yes	No	Yes	Yes	Yes	Yes	7500	1	1	0	0	0	0	0	0		Yes	No	1	1	0	0	0	0	0	0	0	0	0		Yes	1 2 5	1	1	0	0	1	0	0	0	0	0	0
638	2	126	1	6	20	Yes	No	No	No	No	No	10000	5	0	0	0	0	1	0	0		No	Yes	2	0	1	0	0	0	0	0	0	0	0		No	1	1	0	0	0	0	0	0	0	0	0	0
639	3	139	0	9	17	No	No	No	Yes	No	No	12000	5	0	0	0	0	1	0	0		Yes	No	1 4 8	1	0	0	1	0	0	0	1	0	0		No	1 2 5 6 7	1	1	0	0	1	1	1	0	0	0	0
640	1	143	1	11	29	Yes	No	No	No	No	Yes	15000	1	1	0	0	0	0	0	0		Yes	No	1	1	0	0	0	0	0	0	0	0	0		No	1 2 5	1	1	0	0	1	0	0	0	0	0	0
641	3	180	1	5	9	Yes	Yes	Yes	Yes	No	No	10000	5	0	0	0	0	1	0	0		Yes	Yes	1 4	1	0	0	1	0	0	0	0	0	0		Yes	1 2	1	1	0	0	0	0	0	0	0	0	0
642	5	144	0	3	27	Yes	Yes	Yes	Yes	Yes	Yes	12000	1 2	1	1	0	0	0	0	0		Yes	Yes	1	1	0	0	0	0	0	0	0	0	0		No	1 2 3 7 9	1	1	1	0	0	0	1	0	1	0	0
643	6	150	0	11	2	Yes	Yes	Yes	Yes	No	No	11000											No	97	0	0	0	0	0	0	0	0	0	1		Don't know	97	0	0	0	0	0	0	0	0	0	0	1
644	3	181	0	11	25	Yes	Yes	Yes	Yes	Yes	Yes	20000	1	1	0	0	0	0	0	0		Yes	No	1 3 5	1	0	1	0	1	0	0	0	0	0		No	1 2 4 7 8	1	1	0	1	0	0	1	1	0	0	0
645	6	178	0	2	23	Yes	Yes	Yes	No	No	Yes	20000	1	1	0	0	0	0	0	0		Yes	No	1	1	0	0	0	0	0	0	0	0	0		Yes	1 2 6 96	1	1	0	0	0	1	0	0	0	1	0	Diarrhoea
646	5	157	0	6	17	Yes	Yes	Yes	Yes	No	No	10000	1	1	0	0	0	0	0	0		Yes	Yes	1	1	0	0	0	0	0	0	0	0	0		Yes	1 2 5 7 9	1	1	0	0	1	0	1	0	1	0	0
647	3	186	1	2	28	Yes	Yes	Yes	Yes	Yes	Yes	6000	1	1	0	0	0	0	0	0		Yes	No	1 8	1	0	0	0	0	0	0	1	0	0		No	1 2 5 7	1	1	0	0	1	0	1	0	0	0	0
648	5	191	0	7	26	Yes	Yes	Yes	Yes	Yes	Yes	15000	1	1	0	0	0	0	0	0		Yes	Yes	1 3 7	1	0	1	0	0	0	1	0	0	0		No	1 3 4 5 7 8	1	0	1	1	1	0	1	1	0	0	0
649	4	120	1	8	0	Yes	Yes	Yes	No	No	No	25000											No	1 3	1	0	1	0	0	0	0	0	0	0		Yes	1 2 5 7	1	1	0	0	1	0	1	0	0	0	0
650	3	139	1	4	26	Yes	Yes	Yes	Yes	No	No	16000	3	0	0	1	0	0	0	0		Yes	No	1 2 8	1	1	0	0	0	0	0	1	0	0		Yes	1 2 5 7	1	1	0	0	1	0	1	0	0	0	0
651	3	136	1	3	19	Yes	No	No	Yes	No	No	25000	1	1	0	0	0	0	0	0		Yes	Yes	1 4	1	0	0	1	0	0	0	0	0	0		Don't know	1 6	1	0	0	0	0	1	0	0	0	0	0
652	3	165	0	11	14	Yes	Yes	Yes	Yes	Yes	Yes	16000	1	1	0	0	0	0	0	0		Yes	No	1 8	1	0	0	0	0	0	0	1	0	0		Yes	1 2 5 7 9	1	1	0	0	1	0	1	0	1	0	0
653	2	126	1	3	3	Yes	Yes	Yes	No	No	Yes	16000	5	0	0	0	0	1	0	0		Yes	No	2	0	1	0	0	0	0	0	0	0	0		No	1 2 6 7	1	1	0	0	0	1	1	0	0	0	0
654	1	203	1	1	20	Yes	No	No	No	Yes	Yes	25000	4	0	0	0	1	0	0	0		Yes	No	1 2	1	1	0	0	0	0	0	0	0	0		Yes	1 2 5	1	1	0	0	1	0	0	0	0	0	0
655	1	129	1	9	0	Yes	Yes	Yes	Yes	Yes	Yes	10000	1	1	0	0	0	0	0	0		Yes	No	97	0	0	0	0	0	0	0	0	0	1		No	1 2	1	1	0	0	0	0	0	0	0	0	0
656	2	163	0	7	18	Yes	Yes	Yes	No	No	Yes	15000	5	0	0	0	0	1	0	0		No	No	1 2	1	1	0	0	0	0	0	0	0	0		Yes	1 2 5	1	1	0	0	1	0	0	0	0	0	0
657	2	198	0	10	23	Yes	Yes	Yes	Yes	No	Yes	50000	5	0	0	0	0	1	0	0		No	No	1 2 5	1	1	0	0	1	0	0	0	0	0		Yes	1 2	1	1	0	0	0	0	0	0	0	0	0
658	2	163	0	8	18	Yes	Yes	Yes	Yes	Yes	Yes	100000	1	1	0	0	0	0	0	0		Yes	No	1 2	1	1	0	0	0	0	0	0	0	0		Yes	1 2	1	1	0	0	0	0	0	0	0	0	0
659	2	177	0	11	25	Yes	Yes	Yes	Yes	Yes	Yes	18000	5	0	0	0	0	1	0	0		Yes	No	2	0	1	0	0	0	0	0	0	0	0		Yes	1 2 4	1	1	0	1	0	0	0	0	0	0	0
660	4	146	0	7	0	Yes	Yes	Yes	No	No	Yes	12000	1	1	0	0	0	0	0	0		Yes	No	1 5 8	1	0	0	0	1	0	0	1	0	0		Don't know	1 2	1	1	0	0	0	0	0	0	0	0	0
661	2	163	0	8	1	Yes	Yes	Yes	No	No	Yes	25000	5	0	0	0	0	1	0	0		No	No	2	0	1	0	0	0	0	0	0	0	0		Yes	1 2 4 6 7 9	1	1	0	1	0	1	1	0	1	0	0
662	3	167	1	4	11	Yes	No	No	Yes	No	Yes	4000	1 2	1	1	0	0	0	0	0		Yes	No	1 2	1	1	0	0	0	0	0	0	0	0		Yes	1 2 5	1	1	0	0	1	0	0	0	0	0	0
663	6	91	0	4	26	Yes	Yes	Yes	No	No	Yes	20000											No	1 5 8	1	0	0	0	1	0	0	1	0	0		Yes	1 2 3 9	1	1	1	0	0	0	0	0	1	0	0
664	3	111	1	8	11	Yes	Yes	Yes	Yes	Yes	Yes	20000	1	1	0	0	0	0	0	0		Yes	No	1 2 5 8	1	1	0	0	1	0	0	1	0	0		Yes	1 2 4 5 6	1	1	0	1	1	1	0	0	0	0	0
665	6	178	1	10	21	Yes	No	Yes	Yes	No	No	9000	5	0	0	0	0	1	0	0		Yes	No	1 2	1	1	0	0	0	0	0	0	0	0		No	1 2 5 7 9	1	1	0	0	1	0	1	0	1	0	0
666	2	126	1	8	12	Yes	Yes	Yes	No	No	No	10000	5	0	0	0	0	1	0	0		Yes	No	1 2	1	1	0	0	0	0	0	0	0	0		Yes	2 6	0	1	0	0	0	1	0	0	0	0	0
667	4	65	1	6	28	Yes	No	No	No	No	No	6000											No	97	0	0	0	0	0	0	0	0	0	1		Don't know	97	0	0	0	0	0	0	0	0	0	0	1
668	4	128	0	11	24	Yes	Yes	Yes	Yes	Yes	Yes	5000	1	1	0	0	0	0	0	0		Yes	Yes	1	1	0	0	0	0	0	0	0	0	0		Yes	1 2 5 96	1	1	0	0	1	0	0	0	0	1	0	Patla paikhana
669	2	126	0	4	15	Yes	Yes	Yes	Yes	Yes	Yes	80000	1	1	0	0	0	0	0	0		Yes	No	1 2 4	1	1	0	1	0	0	0	0	0	0		Yes	1 2 9	1	1	0	0	0	0	0	0	1	0	0
670	1	121	1	6	23	Yes	Yes	Yes	Yes	No	No	8000	1	1	0	0	0	0	0	0		Yes	No	1 2 8	1	1	0	0	0	0	0	1	0	0		Yes	1 2 5 7	1	1	0	0	1	0	1	0	0	0	0
671	3	172	0	6	22	Yes	Yes	Yes	Yes	Yes	Yes	30000	1	1	0	0	0	0	0	0		Yes	No	1 3 4 8	1	0	1	1	0	0	0	1	0	0		No	1 2 5 7 9	1	1	0	0	1	0	1	0	1	0	0
672	3	172	1	1	24	Yes	Yes	Yes	Yes	No	Yes	7000	1	1	0	0	0	0	0	0		Yes	Yes	1 8	1	0	0	0	0	0	0	1	0	0		No	1 3 5	1	0	1	0	1	0	0	0	0	0	0
673	5	171	0	9	10	Yes	No	No	Yes	Yes	Yes	12000											No	1 2 8	1	1	0	0	0	0	0	1	0	0		Yes	1 2 5 7 9	1	1	0	0	1	0	1	0	1	0	0
674	3	133	1	8	8	Yes	No	No	No	No	No	17000											No	1	1	0	0	0	0	0	0	0	0	0		No	97	0	0	0	0	0	0	0	0	0	0	1
675	2	174	0	9	0	Yes	No	No	No	Yes	Yes	5000	5	0	0	0	0	1	0	0		Yes	Yes	2	0	1	0	0	0	0	0	0	0	0		Yes	1 6	1	0	0	0	0	1	0	0	0	0	0
676	4	193	0	4	13	Yes	Yes	Yes	Yes	Yes	Yes	20000	1 2	1	1	0	0	0	0	0		Yes	No	1	1	0	0	0	0	0	0	0	0	0		No	1 2	1	1	0	0	0	0	0	0	0	0	0
677	1	168	1	0	1	Yes	No	No	Yes	No	Yes	9000	5	0	0	0	0	1	0	0		Yes	No	1 4	1	0	0	1	0	0	0	0	0	0		Yes	1 2 6	1	1	0	0	0	1	0	0	0	0	0
678	2	177	1	11	4	Yes	Yes	Yes	No	No	Yes	15000	5	0	0	0	0	1	0	0		Yes	No	2 4	0	1	0	1	0	0	0	0	0	0		No	1 2 6	1	1	0	0	0	1	0	0	0	0	0
679	4	166	1	7	0	Yes	No	No	No	No	Yes	12000	5	0	0	0	0	1	0	0		Yes	No	5	0	0	0	0	1	0	0	0	0	0		Don't know	2	0	1	0	0	0	0	0	0	0	0	0
680	3	161	0	2	10	Yes	No	No	No	No	No	8000	1	1	0	0	0	0	0	0		Yes	Yes	2 3	0	1	1	0	0	0	0	0	0	0		Yes	1	1	0	0	0	0	0	0	0	0	0	0
681	2	177	1	8	14	Yes	Yes	Yes	No	No	Yes	25000	5	0	0	0	0	1	0	0		Yes	No	97	0	0	0	0	0	0	0	0	0	1		No	1 2 4 6 7 9	1	1	0	1	0	1	1	0	1	0	0
682	2	198	0	2	23	Yes	Yes	Yes	No	No	Yes	20000	1	1	0	0	0	0	0	0		Yes	No	1 2	1	1	0	0	0	0	0	0	0	0		Don't know	1 2 5 9	1	1	0	0	1	0	0	0	1	0	0
683	3	136	1	0	9	Yes	No	No	No	No	No	10000	5	0	0	0	0	1	0	0		Yes	Yes	97	0	0	0	0	0	0	0	0	0	1		Don't know	1 2 5	1	1	0	0	1	0	0	0	0	0	0
684	4	122	0	0	15	Yes	Yes	Yes	No	Yes	Yes	25000	1	1	0	0	0	0	0	0		Yes	Yes	1 2 4	1	1	0	1	0	0	0	0	0	0		Yes	1 2 4 6	1	1	0	1	0	1	0	0	0	0	0
685	4	146	1	0	7	Yes	No	No	No	No	No	10000	1	1	0	0	0	0	0	0		Yes	No	1	1	0	0	0	0	0	0	0	0	0		No	1 2 5	1	1	0	0	1	0	0	0	0	0	0
686	3	165	0	10	12	Yes	Yes	Yes	Yes	Yes	No	16000	1	1	0	0	0	0	0	0		Yes	No	1 5 8	1	0	0	0	1	0	0	1	0	0		Yes	1 2 3 4 5 7 9	1	1	1	1	1	0	1	0	1	0	0
687	5	153	0	2	0	Yes	Yes	Yes	No	No	No	16000	5	0	0	0	0	1	0	0		Yes	Yes	1	1	0	0	0	0	0	0	0	0	0		Yes	2 5 7	0	1	0	0	1	0	1	0	0	0	0
688	3	195	1	10	10	Yes	No	No	No	No	No	15000	1	1	0	0	0	0	0	0		Yes	No	1 2	1	1	0	0	0	0	0	0	0	0		Yes	1 2 5 7	1	1	0	0	1	0	1	0	0	0	0
689	4	193	0	7	4	Yes	Yes	Yes	No	No	No	38000	1	1	0	0	0	0	0	0		Yes	No	1 2	1	1	0	0	0	0	0	0	0	0		Yes	1 2	1	1	0	0	0	0	0	0	0	0	0
690	1	183	0	8	9	Yes	No	No	No	Yes	No	11700	1	1	0	0	0	0	0	0		Yes	No	1 2	1	1	0	0	0	0	0	0	0	0		Yes	1 2 5 6 7	1	1	0	0	1	1	1	0	0	0	0
691	6	137	1	1	6	Yes	No	No	Yes	No	No	6000											No	1	1	0	0	0	0	0	0	0	0	0		Yes	1 2	1	1	0	0	0	0	0	0	0	0	0
692	1	168	0	8	4	Yes	No	No	Yes	No	No	8000	5	0	0	0	0	1	0	0		Yes	No	1 2 3 4 7	1	1	1	1	0	0	1	0	0	0		Yes	1 2 6 7 9	1	1	0	0	0	1	1	0	1	0	0
693	4	151	0	3	0	Yes	Yes	Yes	No	No	Yes	12000	3	0	0	1	0	0	0	0		Yes	Yes	1 2	1	1	0	0	0	0	0	0	0	0		Don't know	1 2 4 6	1	1	0	1	0	1	0	0	0	0	0
694	4	148	0	4	22	Yes	No	No	No	No	No	8000	5	0	0	0	0	1	0	0		No	Yes	97	0	0	0	0	0	0	0	0	0	1		Don't know	97	0	0	0	0	0	0	0	0	0	0	1
695	6	155	1	4	24	Yes	No	No	No	No	No	8000	5	0	0	0	0	1	0	0		Yes	No	1 2 5	1	1	0	0	1	0	0	0	0	0		Yes	1 2 3 5 7	1	1	1	0	1	0	1	0	0	0	0
696	4	202	1	4	20	Yes	No	No	Yes	No	No	6000	5	0	0	0	0	1	0	0		Yes	No	97	0	0	0	0	0	0	0	0	0	1		Don't know	97	0	0	0	0	0	0	0	0	0	0	1
697	1	184	1	10	6	Yes	No	No	Yes	No	No	12000	5	0	0	0	0	1	0	0		Yes	No	1 8	1	0	0	0	0	0	0	1	0	0		Yes	1 2 5	1	1	0	0	1	0	0	0	0	0	0
698	5	114	1	8	0	Yes	Yes	Yes	Yes	Yes	Yes	10000	1	1	0	0	0	0	0	0		Yes	No	1 2	1	1	0	0	0	0	0	0	0	0		Don't know	1 5 7	1	0	0	0	1	0	1	0	0	0	0
699	5	169	1	7	28	Yes	Yes	Yes	Yes	Yes	Yes	45000	1 2	1	1	0	0	0	0	0		Yes	Yes	1 2 8	1	1	0	0	0	0	0	1	0	0		Yes	1 7 8 9 96	1	0	0	0	0	0	1	1	1	1	0	Bomi
700	6	130	1	4	3	Yes	No	No	No	No	No	8000											Yes	6	0	0	0	0	0	1	0	0	0	0		No	97	0	0	0	0	0	0	0	0	0	0	1
701	5	144	1	5	20	Yes	Yes	Yes	Yes	Yes	Yes	12000	1 2	1	1	0	0	0	0	0		Yes	Yes	1 2 5	1	1	0	0	1	0	0	0	0	0		No	1 2 5 7 9	1	1	0	0	1	0	1	0	1	0	0
702	5	169	1	9	16	Yes	Yes	Yes	No	Yes	Yes	10000	1	1	0	0	0	0	0	0		Yes	No	1 2 8	1	1	0	0	0	0	0	1	0	0		Yes	1 3 7 9	1	0	1	0	0	0	1	0	1	0	0
703	6	194	0	1	5	Yes	No	No	No	No	No	10000	1	1	0	0	0	0	0	0		Yes	No	1	1	0	0	0	0	0	0	0	0	0		Don't know	1	1	0	0	0	0	0	0	0	0	0	0
704	5	119	0	9	11	Yes	Yes	Yes	Yes	Yes	Yes	25000	1	1	0	0	0	0	0	0		Yes	No	1 2	1	1	0	0	0	0	0	0	0	0		No	1 3 5 7	1	0	1	0	1	0	1	0	0	0	0
705	1	164	1	1	25	Yes	No	No	No	No	No	5000	4	0	0	0	1	0	0	0		Yes	No	2	0	1	0	0	0	0	0	0	0	0		Yes	1 2	1	1	0	0	0	0	0	0	0	0	0
706	5	185	1	0	17	Yes	Yes	Yes	No	Yes	Yes	9500	1	1	0	0	0	0	0	0		Yes	No	1	1	0	0	0	0	0	0	0	0	0		Yes	1 2 7	1	1	0	0	0	0	1	0	0	0	0
707	3	170	0	3	8	Yes	Yes	Yes	Yes	No	No	15000	1	1	0	0	0	0	0	0		Yes	No	1 2	1	1	0	0	0	0	0	0	0	0		Yes	1 2	1	1	0	0	0	0	0	0	0	0	0
708	2	158	0	10	5	Yes	No	No	No	No	No	8000	5	0	0	0	0	1	0	0		Yes	No	1	1	0	0	0	0	0	0	0	0	0		Yes	1 2 9 96	1	1	0	0	0	0	0	0	1	1	0	Patla paikhana
709	3	138	1	11	25	Yes	No	No	No	No	No	9000	5	0	0	0	0	1	0	0		Yes	No	1 4 8	1	0	0	1	0	0	0	1	0	0		Yes	1 2 5 7 9	1	1	0	0	1	0	1	0	1	0	0
710	5	153	0	9	20	Yes	Yes	Yes	Yes	Yes	Yes	28000											No	1 5	1	0	0	0	1	0	0	0	0	0		No	1 2 7	1	1	0	0	0	0	1	0	0	0	0
711	5	169	0	3	6	Yes	No	No	No	No	No	8000	5	0	0	0	0	1	0	0		Yes	No	1 7	1	0	0	0	0	0	1	0	0	0		Yes	97	0	0	0	0	0	0	0	0	0	0	1
712	5	156	0	4	26	Yes	No	No	No	No	No	4000	5	0	0	0	0	1	0	0		Yes	Yes	97	0	0	0	0	0	0	0	0	0	1		Don't know	1 6 9	1	0	0	0	0	1	0	0	1	0	0
713	4	188	0	2	25	Yes	Yes	Yes	Yes	Yes	Yes	40000	1	1	0	0	0	0	0	0		Yes	No	1 2 8	1	1	0	0	0	0	0	1	0	0		No	1 2 5 7	1	1	0	0	1	0	1	0	0	0	0
714	3	192	0	3	25	Yes	No	No	No	Yes	Yes	15000	1 2	1	1	0	0	0	0	0		Yes	No	1 2 5 8	1	1	0	0	1	0	0	1	0	0		No	1 2 5 6 7	1	1	0	0	1	1	1	0	0	0	0
715	4	112	1	0	0	Yes	No	No	No	No	No	7000											No	4 8	0	0	0	1	0	0	0	1	0	0		No	2 9	0	1	0	0	0	0	0	0	1	0	0
716	3	160	0	10	1	Yes	No	No	No	Yes	No	5000	1	1	0	0	0	0	0	0		Yes	No	1 2 8	1	1	0	0	0	0	0	1	0	0		Don't know	1 2 7	1	1	0	0	0	0	1	0	0	0	0
717	3	179	1	9	20	Yes	Yes	Yes	Yes	Yes	Yes	12000	1 3	1	0	1	0	0	0	0		Yes	No	1 4	1	0	0	1	0	0	0	0	0	0		Yes	1 2 5 7 9	1	1	0	0	1	0	1	0	1	0	0
718	2	174	1	1	21	Yes	Yes	Yes	No	No	No	18000											No	97	0	0	0	0	0	0	0	0	0	1		Yes	1 2 6 7	1	1	0	0	0	1	1	0	0	0	0
719	4	188	1	5	0	Yes	No	No	No	No	Yes	6000	5	0	0	0	0	1	0	0		Yes	Yes	1 8	1	0	0	0	0	0	0	1	0	0		Yes	1 2	1	1	0	0	0	0	0	0	0	0	0
720	3	161	1	6	23	Yes	No	No	Yes	Yes	Yes	12000	3	0	0	1	0	0	0	0		Yes	Yes	1 2	1	1	0	0	0	0	0	0	0	0		Yes	1 2 4 5	1	1	0	1	1	0	0	0	0	0	0
721	2	127	0	5	4	Yes	No	No	No	No	No	10000	5	0	0	0	0	1	0	0		No	No	97	0	0	0	0	0	0	0	0	0	1		Yes	1 2 5	1	1	0	0	1	0	0	0	0	0	0
722	3	165	1	8	9	Yes	Yes	Yes	Yes	Yes	Yes	20000	1 2	1	1	0	0	0	0	0		Yes	No	1 4 5 8	1	0	0	1	1	0	0	1	0	0		Yes	1 2 5 7 9	1	1	0	0	1	0	1	0	1	0	0
723	4	134	1	10	6	Yes	Yes	Yes	Yes	No	Yes	12000	5	0	0	0	0	1	0	0		Yes	Yes	2	0	1	0	0	0	0	0	0	0	0		Don't know	1 2 5 6 7 9	1	1	0	0	1	1	1	0	1	0	0
724	5	157	1	5	15	Yes	No	No	Yes	Yes	Yes	15000	1	1	0	0	0	0	0	0		Yes	Yes	1	1	0	0	0	0	0	0	0	0	0		Yes	1 2	1	1	0	0	0	0	0	0	0	0	0
725	3	133	0	0	11	Yes	Yes	Yes	No	Yes	Yes	35000	1 2	1	1	0	0	0	0	0		Yes	No	1 5	1	0	0	0	1	0	0	0	0	0		No	1 2 7	1	1	0	0	0	0	1	0	0	0	0
726	2	131	0	6	27	Yes	Yes	Yes	Yes	No	Yes	10000											No	1	1	0	0	0	0	0	0	0	0	0		Yes	1 2 5 7 9	1	1	0	0	1	0	1	0	1	0	0
727	4	120	1	0	0	Yes	Yes	Yes	Yes	Yes	Yes	6000	1	1	0	0	0	0	0	0		Yes	No	1	1	0	0	0	0	0	0	0	0	0		Yes	2	0	1	0	0	0	0	0	0	0	0	0
728	4	142	1	4	10	Yes	Yes	Yes	Yes	Yes	Yes	25000	1	1	0	0	0	0	0	0		Yes	No	1 3	1	0	1	0	0	0	0	0	0	0		Yes	1 2	1	1	0	0	0	0	0	0	0	0	0
729	4	154	1	9	8	Yes	Yes	Yes	No	Yes	Yes	50000	1	1	0	0	0	0	0	0		Yes	No	1 2	1	1	0	0	0	0	0	0	0	0		Yes	1 2 9	1	1	0	0	0	0	0	0	1	0	0
730	3	159	1	2	16	Yes	Yes	Yes	Yes	Yes	No	14000	1 2	1	1	0	0	0	0	0		Yes	Yes	1 2 4	1	1	0	1	0	0	0	0	0	0		No	1 5 7	1	0	0	0	1	0	1	0	0	0	0
731	5	118	1	2	21	Yes	Yes	Yes	No	Yes	Yes	12000											No	1 8	1	0	0	0	0	0	0	1	0	0		No	1 2 5 7	1	1	0	0	1	0	1	0	0	0	0
732	5	144	1	11	6	Yes	Yes	Yes	Yes	Yes	Yes	20000	1	1	0	0	0	0	0	0		Yes	No	1 2	1	1	0	0	0	0	0	0	0	0		Yes	1 2 9	1	1	0	0	0	0	0	0	1	0	0
733	2	158	1	2	5	Yes	Yes	Yes	No	No	Yes	7000	5	0	0	0	0	1	0	0		No	No	1	1	0	0	0	0	0	0	0	0	0		Yes	1 2	1	1	0	0	0	0	0	0	0	0	0
734	6	91	0	11	22	Yes	No	Yes	Yes	Yes	No	15000	5	0	0	0	0	1	0	0		Yes	No	2 8	0	1	0	0	0	0	0	1	0	0		No	1 2 5 7 9 96	1	1	0	0	1	0	1	0	1	1	0	Patla paikhana hoi
735	5	157	0	6	10	Yes	Yes	Yes	Yes	Yes	Yes	10500	5	0	0	0	0	1	0	0		Yes	Yes	1 2 4	1	1	0	1	0	0	0	0	0	0		No	1 2 5 6 9	1	1	0	0	1	1	0	0	1	0	0
736	1	189	0	4	15	Yes	Yes	Yes	No	No	Yes	12000	5	0	0	0	0	1	0	0		Yes	No	1 2 4	1	1	0	1	0	0	0	0	0	0		Yes	1 2 7 9	1	1	0	0	0	0	1	0	1	0	0
737	4	135	0	5	0	Yes	No	No	Yes	Yes	Yes	15000	1	1	0	0	0	0	0	0		Yes	No	1	1	0	0	0	0	0	0	0	0	0		Don't know	1 5 6 7	1	0	0	0	1	1	1	0	0	0	0
738	1	143	1	6	2	Yes	No	No	No	Yes	No	10000	1	1	0	0	0	0	0	0		Yes	No	1	1	0	0	0	0	0	0	0	0	0		Don't know	1 2 5	1	1	0	0	1	0	0	0	0	0	0
739	1	183	1	5	19	Yes	Yes	No	No	Yes	No	6000	5	0	0	0	0	1	0	0		Yes	No	1 4	1	0	0	1	0	0	0	0	0	0		Yes	1 2 7	1	1	0	0	0	0	1	0	0	0	0
740	2	177	1	11	16	Yes	Yes	Yes	No	No	Yes	10000	1	1	0	0	0	0	0	0		Yes	No	1	1	0	0	0	0	0	0	0	0	0		Yes	1 2 96	1	1	0	0	0	0	0	0	0	1	0	Dayriya
741	1	203	0	6	2	Yes	No	No	No	No	No	12000	1	1	0	0	0	0	0	0		Yes	No	8	0	0	0	0	0	0	0	1	0	0		Yes	1 2 5 7	1	1	0	0	1	0	1	0	0	0	0
742	6	91	1	3	5	Yes	No	No	No	Yes	Yes	13000	1	1	0	0	0	0	0	0		Yes	No	1 4 7 8	1	0	0	1	0	0	1	1	0	0		Yes	1 2 3 4 5 7 9	1	1	1	1	1	0	1	0	1	0	0
743	3	181	0	11	0	Yes	Yes	No	No	No	No	9000	1	1	0	0	0	0	0	0		Yes	No	2	0	1	0	0	0	0	0	0	0	0		Don't know	97	0	0	0	0	0	0	0	0	0	0	1
744	1	183	1	4	19	Yes	No	No	No	No	No	8000	4	0	0	0	1	0	0	0		Yes	No	1 2	1	1	0	0	0	0	0	0	0	0		Yes	1 2 5	1	1	0	0	1	0	0	0	0	0	0
745	6	91	0	1	20	Yes	No	No	No	No	No	9000	5	0	0	0	0	1	0	0		Yes	No	2	0	1	0	0	0	0	0	0	0	0		No	1 2	1	1	0	0	0	0	0	0	0	0	0
746	5	185	0	6	0	Yes	Yes	Yes	Yes	Yes	Yes	15000	1	1	0	0	0	0	0	0		No	No	97	0	0	0	0	0	0	0	0	0	1		Don't know	1	1	0	0	0	0	0	0	0	0	0	0
747	5	114	1	1	27	Yes	Yes	Yes	No	Yes	Yes	25000	1 2	1	1	0	0	0	0	0		Yes	Yes	1 4	1	0	0	1	0	0	0	0	0	0		No	1 5 6	1	0	0	0	1	1	0	0	0	0	0
748	3	167	0	8	0	Yes	Yes	Yes	No	No	No	5000											No	1 8	1	0	0	0	0	0	0	1	0	0		No	1 2 5 7	1	1	0	0	1	0	1	0	0	0	0
749	2	162	0	11	22	Yes	Yes	Yes	No	No	Yes	20000	5	0	0	0	0	1	0	0		Yes	No	2	0	1	0	0	0	0	0	0	0	0		Yes	1 2	1	1	0	0	0	0	0	0	0	0	0
750	3	111	0	7	10	Yes	No	No	No	No	Yes	15000	5	0	0	0	0	1	0	0		No	No	97	0	0	0	0	0	0	0	0	0	1		Don't know	1	1	0	0	0	0	0	0	0	0	0	0
751	3	138	1	6	17	Yes	No	No	No	No	No	13000	1	1	0	0	0	0	0	0		Yes	Yes	1 8	1	0	0	0	0	0	0	1	0	0		Yes	1 2 4 5 6 7 9	1	1	0	1	1	1	1	0	1	0	0
752	4	173	0	10	6	Yes	No	No	Yes	No	Yes	10000	1	1	0	0	0	0	0	0		Yes	No	2 4 5	0	1	0	1	1	0	0	0	0	0		Yes	1 2 9 96	1	1	0	0	0	0	0	0	1	1	0	Diaria
753	4	175	0	11	25	Yes	No	No	No	No	Yes	7000	3	0	0	1	0	0	0	0		Yes	No	1	1	0	0	0	0	0	0	0	0	0		Don't know	1 2	1	1	0	0	0	0	0	0	0	0	0
754	3	170	0	7	28	Yes	Yes	Yes	Yes	Yes	No	14500	1	1	0	0	0	0	0	0		Yes	No	1 2	1	1	0	0	0	0	0	0	0	0		Yes	1 2 7	1	1	0	0	0	0	1	0	0	0	0
755	5	113	1	8	3	Yes	Yes	Yes	No	No	No	10000	1 4	1	0	0	1	0	0	0		Yes	Yes	1 2	1	1	0	0	0	0	0	0	0	0		Don't know	1 2 6	1	1	0	0	0	1	0	0	0	0	0
756	3	197	0	7	6	Yes	Yes	Yes	Yes	No	No	19000	1	1	0	0	0	0	0	0		Yes	No	1 2	1	1	0	0	0	0	0	0	0	0		No	1 5 7	1	0	0	0	1	0	1	0	0	0	0
757	4	193	0	11	10	Yes	Yes	No	No	No	Yes	15000	1	1	0	0	0	0	0	0		Yes	No	1	1	0	0	0	0	0	0	0	0	0		Yes	1 2 3	1	1	1	0	0	0	0	0	0	0	0
758	3	140	0	4	18	Yes	No	No	No	No	Yes	4000	1	1	0	0	0	0	0	0		Yes	Yes	1 8	1	0	0	0	0	0	0	1	0	0		No	1 2 4 5 7 9	1	1	0	1	1	0	1	0	1	0	0
759	1	201	0	1	0	Yes	No	No	Yes	No	No	10000	5	0	0	0	0	1	0	0		Yes	No	1 2	1	1	0	0	0	0	0	0	0	0		Yes	1 7	1	0	0	0	0	0	1	0	0	0	0
760	3	152	0	4	21	Yes	No	No	Yes	No	No	5000	1	1	0	0	0	0	0	0		Yes	No	97	0	0	0	0	0	0	0	0	0	1		Yes	1 2 7	1	1	0	0	0	0	1	0	0	0	0
761	3	149	0	11	14	Yes	No	No	Yes	No	Yes	25000	1 3	1	0	1	0	0	0	0		Yes	No	1 4	1	0	0	1	0	0	0	0	0	0		Yes	1 2 9	1	1	0	0	0	0	0	0	1	0	0
762	3	149	1	9	0	Yes	Yes	Yes	No	No	No	20000	1	1	0	0	0	0	0	0		Yes	No	1 4 5	1	0	0	1	1	0	0	0	0	0		Don't know	1 5	1	0	0	0	1	0	0	0	0	0	0
763	2	131	0	10	14	Yes	No	No	No	No	No	25000	5	0	0	0	0	1	0	0		Yes	No	1	1	0	0	0	0	0	0	0	0	0		Yes	1 2 6	1	1	0	0	0	1	0	0	0	0	0
764	2	174	0	1	1	Yes	No	No	No	No	No	21000	1	1	0	0	0	0	0	0		Yes	No	2 8	0	1	0	0	0	0	0	1	0	0		Yes	1 2	1	1	0	0	0	0	0	0	0	0	0
765	3	181	1	10	12	Yes	No	No	Yes	No	Yes	12000	1	1	0	0	0	0	0	0		Yes	Yes	1 4	1	0	0	1	0	0	0	0	0	0		Don't know	1 2	1	1	0	0	0	0	0	0	0	0	0
766	4	154	1	0	28	Yes	Yes	Yes	No	Yes	Yes	30000	1	1	0	0	0	0	0	0		Yes	No	1 3 4 5	1	0	1	1	1	0	0	0	0	0		Yes	1 2 4 5 7 9	1	1	0	1	1	0	1	0	1	0	0
767	3	149	1	0	23	Yes	Yes	No	No	No	No	4000	1	1	0	0	0	0	0	0		Yes	Yes	2 5	0	1	0	0	1	0	0	0	0	0		Yes	1 2 4	1	1	0	1	0	0	0	0	0	0	0
768	5	118	1	3	1	Yes	Yes	Yes	Yes	Yes	Yes	30000	1	1	0	0	0	0	0	0		Yes	No	1 7 8	1	0	0	0	0	0	1	1	0	0		No	1 3 5 9	1	0	1	0	1	0	0	0	1	0	0
769	3	179	0	6	22	Yes	No	No	Yes	No	No	15000											No	1	1	0	0	0	0	0	0	0	0	0		No	1	1	0	0	0	0	0	0	0	0	0	0
770	5	169	0	8	29	Yes	Yes	Yes	Yes	Yes	Yes	12000	5	0	0	0	0	1	0	0		Yes	No	1 2	1	1	0	0	0	0	0	0	0	0		Yes	1 5 7 9	1	0	0	0	1	0	1	0	1	0	0
771	5	191	1	11	20	Yes	Yes	Yes	Yes	Yes	Yes	8500	1	1	0	0	0	0	0	0		No	No	1 3 4	1	0	1	1	0	0	0	0	0	0		No	2 3 5 7	0	1	1	0	1	0	1	0	0	0	0
772	6	116	0	5	0	Yes	No	No	No	No	No	6000	5	0	0	0	0	1	0	0		Yes	No	1	1	0	0	0	0	0	0	0	0	0		Yes	1 2 3 5 8	1	1	1	0	1	0	0	1	0	0	0
773	1	164	1	11	21	Yes	Yes	Yes	No	Yes	Yes	15000	5	0	0	0	0	1	0	0		Yes	Yes	1 4 6	1	0	0	1	0	1	0	0	0	0		No	1 2 4 7 9	1	1	0	1	0	0	1	0	1	0	0
774	6	194	0	10	26	Yes	Yes	Yes	No	No	No	15000	1	1	0	0	0	0	0	0		Yes	No	1 2	1	1	0	0	0	0	0	0	0	0		Yes	1 2 5 6 7 8 9	1	1	0	0	1	1	1	1	1	0	0
775	3	140	1	5	9	Yes	Yes	Yes	Yes	Yes	No	17500	1 3	1	0	1	0	0	0	0		Yes	No	1 2	1	1	0	0	0	0	0	0	0	0		Yes	1 2 7 9	1	1	0	0	0	0	1	0	1	0	0
776	3	138	0	4	1	Yes	Yes	Yes	No	Yes	Yes	8000	1 2	1	1	0	0	0	0	0		Yes	No	1 3 5 8	1	0	1	0	1	0	0	1	0	0		Yes	1 2 4 5 7 9	1	1	0	1	1	0	1	0	1	0	0
777	1	141	0	2	11	Yes	Yes	Yes	No	No	No	10000	1	1	0	0	0	0	0	0		Yes	No	1 4 7	1	0	0	1	0	0	1	0	0	0		No	1 2 3 7	1	1	1	0	0	0	1	0	0	0	0
778	1	147	1	9	7	Yes	No	No	Yes	No	No	10000	1	1	0	0	0	0	0	0		Yes	No	1 2	1	1	0	0	0	0	0	0	0	0		Yes	1 2 5 7 9	1	1	0	0	1	0	1	0	1	0	0
779	3	196	0	4	0	Yes	Yes	Yes	Yes	Yes	Yes	20000	1	1	0	0	0	0	0	0		Yes	No	4 8	0	0	0	1	0	0	0	1	0	0		Yes	1 2 7	1	1	0	0	0	0	1	0	0	0	0
780	3	161	1	0	27	Yes	Yes	Yes	Yes	No	Yes	15000	3	0	0	1	0	0	0	0		Yes	No	1 4 8	1	0	0	1	0	0	0	1	0	0		Yes	1 2 4 5 7	1	1	0	1	1	0	1	0	0	0	0
781	1	168	0	4	29	Yes	Yes	Yes	No	No	Yes	15000	1	1	0	0	0	0	0	0		Yes	No	2 5	0	1	0	0	1	0	0	0	0	0		Yes	1 2 7	1	1	0	0	0	0	1	0	0	0	0
782	3	170	0	6	9	Yes	Yes	Yes	Yes	Yes	Yes	100000	1	1	0	0	0	0	0	0		Yes	No	1 2 8	1	1	0	0	0	0	0	1	0	0		No	1 5 7	1	0	0	0	1	0	1	0	0	0	0
783	3	192	0	10	9	Yes	No	No	No	No	No	16000											Yes	1 3 8	1	0	1	0	0	0	0	1	0	0		No	1 5 7	1	0	0	0	1	0	1	0	0	0	0
784	4	65	1	4	11	Yes	Yes	Yes	Yes	Yes	Yes	20000	3	0	0	1	0	0	0	0		Yes	Yes	97	0	0	0	0	0	0	0	0	0	1		Don't know	97	0	0	0	0	0	0	0	0	0	0	1
785	4	200	0	4	23	Yes	Yes	Yes	No	Yes	Yes	16000	1	1	0	0	0	0	0	0		Yes	No	2	0	1	0	0	0	0	0	0	0	0		Don't know	1 2 5 6	1	1	0	0	1	1	0	0	0	0	0
786	2	174	0	1	8	Yes	No	No	No	No	Yes	18000	1	1	0	0	0	0	0	0		Yes	No	97	0	0	0	0	0	0	0	0	0	1		Yes	1 9	1	0	0	0	0	0	0	0	1	0	0
787	6	178	0	4	16	Yes	No	Yes	Yes	No	No	10000	5	0	0	0	0	1	0	0		Yes	No	97	0	0	0	0	0	0	0	0	0	1		Don't know	1 2	1	1	0	0	0	0	0	0	0	0	0
788	6	190	1	3	29	Yes	Yes	Yes	No	Yes	Yes	15000											No	97	0	0	0	0	0	0	0	0	0	1		Don't know	1 2 7	1	1	0	0	0	0	1	0	0	0	0
789	2	131	0	5	27	Yes	No	No	No	No	No	20000											No	97	0	0	0	0	0	0	0	0	0	1		Don't know	2 7	0	1	0	0	0	0	1	0	0	0	0
790	1	189	0	5	0	Yes	No	No	No	No	No	8000	5	0	0	0	0	1	0	0		Yes	No	1 4	1	0	0	1	0	0	0	0	0	0		Yes	1 2 6 9	1	1	0	0	0	1	0	0	1	0	0
791	1	121	0	5	0	Yes	No	No	Yes	No	Yes	14000	5	0	0	0	0	1	0	0		Yes	No	1 2 4 8	1	1	0	1	0	0	0	1	0	0		No	1 2 4 5 7	1	1	0	1	1	0	1	0	0	0	0
792	3	167	0	4	6	Yes	No	No	No	No	No	3000	5	0	0	0	0	1	0	0		Yes	No	1	1	0	0	0	0	0	0	0	0	0		Yes	1 2 7	1	1	0	0	0	0	1	0	0	0	0
793	3	192	0	3	21	Yes	No	No	Yes	No	Yes	10500	1 2	1	1	0	0	0	0	0		Yes	No	1 5 8	1	0	0	0	1	0	0	1	0	0		No	1 2 7	1	1	0	0	0	0	1	0	0	0	0
794	4	200	0	5	20	Yes	Yes	Yes	Yes	No	No	7000											No	1 4 8	1	0	0	1	0	0	0	1	0	0		Don't know	1 2 7	1	1	0	0	0	0	1	0	0	0	0
795	4	193	1	0	6	Yes	No	No	No	No	Yes	9000											No	1 8	1	0	0	0	0	0	0	1	0	0		Yes	2 5	0	1	0	0	1	0	0	0	0	0	0
796	4	134	1	7	12	Yes	Yes	Yes	No	No	Yes	8000	1	1	0	0	0	0	0	0		Yes	No	1	1	0	0	0	0	0	0	0	0	0		Don't know	2	0	1	0	0	0	0	0	0	0	0	0
797	4	151	1	8	0	Yes	Yes	Yes	No	No	Yes	15000	1	1	0	0	0	0	0	0		Yes	No	97	0	0	0	0	0	0	0	0	0	1		Don't know	1	1	0	0	0	0	0	0	0	0	0	0
798	4	175	0	8	19	Yes	No	No	No	No	No	10000	5	0	0	0	0	1	0	0		No	No	1	1	0	0	0	0	0	0	0	0	0		Yes	1 2	1	1	0	0	0	0	0	0	0	0	0
799	5	171	0	7	28	Yes	Yes	Yes	No	Yes	No	12000	5	0	0	0	0	1	0	0		Yes	Yes
800	3	176	0	4	18	Yes	Yes	Yes	No	No	No	16000	1	1	0	0	0	0	0	0		Yes	No	1 2 8	1	1	0	0	0	0	0	1	0	0		Yes	1 2 3 5 6 7 9	1	1	1	0	1	1	1	0	1	0	0
801	3	140	1	3	0	Yes	Yes	Yes	Yes	Yes	Yes	20000	1	1	0	0	0	0	0	0		Yes	No	1 3 8	1	0	1	0	0	0	0	1	0	0		No	1 2 4 5 7 9	1	1	0	1	1	0	1	0	1	0	0
802	3	196	0	4	4	Yes	No	No	No	No	No	14000	5	0	0	0	0	1	0	0		Yes	No	97	0	0	0	0	0	0	0	0	0	1		Yes	1 2	1	1	0	0	0	0	0	0	0	0	0
803	4	120	0	8	0	Yes	No	No	No	No	No	7000											No	97	0	0	0	0	0	0	0	0	0	1		Don't know	97	0	0	0	0	0	0	0	0	0	0	1
804	2	177	1	6	3	Yes	Yes	Yes	No	Yes	Yes	20000											No	96	0	0	0	0	0	0	0	0	1	0	Poriskhar porichonota ovaba ai rog hoy	Don't know	1 6	1	0	0	0	0	1	0	0	0	0	0
805	6	116	1	3	28	Yes	Yes	Yes	Yes	Yes	Yes	21000	1	1	0	0	0	0	0	0		Yes	No	1 2 7 8	1	1	0	0	0	0	1	1	0	0		Yes	1 2 3 4 5 7 9	1	1	1	1	1	0	1	0	1	0	0
806	1	168	0	10	7	Yes	Yes	Yes	No	No	No	7000	5	0	0	0	0	1	0	0		Yes	No	1 2 3 4	1	1	1	1	0	0	0	0	0	0		Yes	1 2 5 6 7 9	1	1	0	0	1	1	1	0	1	0	0
807	6	178	1	1	15	Yes	Yes	Yes	Yes	Yes	Yes	29000	1	1	0	0	0	0	0	0		Yes	No	1 2 4 8	1	1	0	1	0	0	0	1	0	0		No	1 4 5 7 9	1	0	0	1	1	0	1	0	1	0	0
808	4	132	1	8	0	Yes	Yes	Yes	No	No	No	12000	5	0	0	0	0	1	0	0		No	No	97	0	0	0	0	0	0	0	0	0	1		Don't know	1 2	1	1	0	0	0	0	0	0	0	0	0
809	5	125	0	6	11	Yes	Yes	Yes	No	No	Yes	7500	1	1	0	0	0	0	0	0		No	No	1 2	1	1	0	0	0	0	0	0	0	0		Don't know	2 5 9	0	1	0	0	1	0	0	0	1	0	0
810	3	152	1	8	21	Yes	Yes	Yes	Yes	Yes	No	20000	1	1	0	0	0	0	0	0		Yes	No	4	0	0	0	1	0	0	0	0	0	0		Yes	1 7 9	1	0	0	0	0	0	1	0	1	0	0
811	4	175	0	6	0	Yes	No	No	Yes	Yes	Yes	9000	1	1	0	0	0	0	0	0		Yes	No	1 2	1	1	0	0	0	0	0	0	0	0		Yes	1 2 3 5 7 9	1	1	1	0	1	0	1	0	1	0	0
812	3	159	0	6	26	Yes	Yes	Yes	Yes	No	No	12000	1	1	0	0	0	0	0	0		Yes	No	97	0	0	0	0	0	0	0	0	0	1		Don't know	1 2 7 9	1	1	0	0	0	0	1	0	1	0	0
813	3	167	0	7	13	Yes	Yes	Yes	Yes	Yes	Yes	35000	1 2	1	1	0	0	0	0	0		Yes	No	1 2 3 4 7	1	1	1	1	0	0	1	0	0	0		No	1 5 6 7 9	1	0	0	0	1	1	1	0	1	0	0
814	2	163	1	0	8	Yes	Yes	Yes	No	No	Yes	8000	5	0	0	0	0	1	0	0		No	Yes	4	0	0	0	1	0	0	0	0	0	0		Yes	1 2	1	1	0	0	0	0	0	0	0	0	0
815	3	123	0	3	0	Yes	Yes	No	Yes	No	No	15000	5	0	0	0	0	1	0	0		Yes	No	97	0	0	0	0	0	0	0	0	0	1		Don't know	1 2 5	1	1	0	0	1	0	0	0	0	0	0
816	5	115	1	4	11	Yes	No	No	Yes	Yes	Yes	8000	5	0	0	0	0	1	0	0		Yes	Yes	1	1	0	0	0	0	0	0	0	0	0		Yes	1 3 5 7	1	0	1	0	1	0	1	0	0	0	0
817	6	190	1	5	7	Yes	Yes	Yes	No	No	No	12000											No	1 2	1	1	0	0	0	0	0	0	0	0		Yes	1 2 5 6 7 8 9	1	1	0	0	1	1	1	1	1	0	0
818	1	168	0	11	8	Yes	Yes	Yes	No	No	No	10000	1	1	0	0	0	0	0	0		Yes	No	97	0	0	0	0	0	0	0	0	0	1		Don't know	1 2 5 7	1	1	0	0	1	0	1	0	0	0	0
819	3	192	1	10	4	Yes	Yes	Yes	Yes	Yes	Yes	12000	1	1	0	0	0	0	0	0		Yes	Yes	1 2 3 4	1	1	1	1	0	0	0	0	0	0		No	1 2 5 7	1	1	0	0	1	0	1	0	0	0	0
820	2	158	1	8	8	Yes	No	No	No	No	No	15000	5	0	0	0	0	1	0	0		Yes	No	1	1	0	0	0	0	0	0	0	0	0		Yes	1 2 5 7 9	1	1	0	0	1	0	1	0	1	0	0
821	4	132	1	8	0	Yes	No	No	Yes	No	Yes	12000	5	0	0	0	0	1	0	0		No	No	1	1	0	0	0	0	0	0	0	0	0		Yes	1 2 5 7	1	1	0	0	1	0	1	0	0	0	0
822	4	120	0	5	0	No	No	No	Yes	No	Yes	8000	5	0	0	0	0	1	0	0		Yes	No	1	1	0	0	0	0	0	0	0	0	0		Yes	1 2 9	1	1	0	0	0	0	0	0	1	0	0
823	1	201	0	0	21	Yes	No	No	No	No	No	8600	5	0	0	0	0	1	0	0		Yes	No	1 2	1	1	0	0	0	0	0	0	0	0		Yes	1 2 5 7	1	1	0	0	1	0	1	0	0	0	0
824	4	193	0	4	5	Yes	Yes	No	Yes	No	Yes	9000	5	0	0	0	0	1	0	0		Yes	No	1 8	1	0	0	0	0	0	0	1	0	0		Yes	1 2 9	1	1	0	0	0	0	0	0	1	0	0
825	4	122	1	5	8	Yes	No	No	Yes	No	Yes	11000	5	0	0	0	0	1	0	0		Yes	Yes	2	0	1	0	0	0	0	0	0	0	0		Yes	1 2 5 6	1	1	0	0	1	1	0	0	0	0	0
826	4	142	1	2	15	Yes	No	No	No	No	Yes	20000	1	1	0	0	0	0	0	0		Yes	No	2	0	1	0	0	0	0	0	0	0	0		Don't know	1 6	1	0	0	0	0	1	0	0	0	0	0
827	5	119	1	3	13	Yes	Yes	Yes	Yes	Yes	Yes	15000	1 2	1	1	0	0	0	0	0		Yes	Yes	5	0	0	0	0	1	0	0	0	0	0		Yes	1 2 3 7	1	1	1	0	0	0	1	0	0	0	0
828	3	180	1	5	0	Yes	No	No	No	No	No	10000	1	1	0	0	0	0	0	0		Yes	No	97	0	0	0	0	0	0	0	0	0	1		Don't know	97	0	0	0	0	0	0	0	0	0	0	1
829	1	147	0	3	3	Yes	Yes	Yes	Yes	Yes	Yes	68000	1	1	0	0	0	0	0	0		Yes	No	1 2 4 5	1	1	0	1	1	0	0	0	0	0		Yes	1 2 4 5 6 7 8 9	1	1	0	1	1	1	1	1	1	0	0
830	1	143	1	7	2	Yes	Yes	Yes	No	No	No	10000	5	0	0	0	0	1	0	0		No	Yes	2 4	0	1	0	1	0	0	0	0	0	0		Don't know	1 2 4 6 9	1	1	0	1	0	1	0	0	1	0	0
831	1	201	0	0	21	Yes	No	No	No	No	No	8000	1	1	0	0	0	0	0	0		Yes	No	1	1	0	0	0	0	0	0	0	0	0		Yes	1	1	0	0	0	0	0	0	0	0	0	0
832	6	178	1	4	21	Yes	No	No	Yes	No	Yes	16000	1	1	0	0	0	0	0	0		Yes	No	97	0	0	0	0	0	0	0	0	0	1		Don't know	97	0	0	0	0	0	0	0	0	0	0	1
833	4	132	0	7	29	Yes	No	No	Yes	Yes	Yes	22000	3	0	0	1	0	0	0	0		Yes	No	1 2	1	1	0	0	0	0	0	0	0	0		Yes	1 2	1	1	0	0	0	0	0	0	0	0	0
834	6	130	1	8	7	Yes	No	No	No	No	Yes	18000	1 2	1	1	0	0	0	0	0		Yes	No	2 4	0	1	0	1	0	0	0	0	0	0		Yes	1 2 4	1	1	0	1	0	0	0	0	0	0	0
835	1	189	1	0	1	Yes	Yes	No	No	Yes	Yes	10000	1	1	0	0	0	0	0	0		Yes	No	1 2 8	1	1	0	0	0	0	0	1	0	0		Yes	1 2 4 5 7	1	1	0	1	1	0	1	0	0	0	0
836	4	151	0	5	0	Yes	No	No	Yes	No	Yes	4000	1	1	0	0	0	0	0	0		Yes	Yes	1 2 4	1	1	0	1	0	0	0	0	0	0		Yes	1 2 5 7	1	1	0	0	1	0	1	0	0	0	0
837	4	122	0	5	8	Yes	No	No	Yes	No	Yes	12000	1 3	1	0	1	0	0	0	0		Yes	No	2	0	1	0	0	0	0	0	0	0	0		Don't know	1 5 6	1	0	0	0	1	1	0	0	0	0	0
838	3	136	1	2	8	Yes	Yes	Yes	Yes	No	No	15000	1	1	0	0	0	0	0	0		Yes	No	97	0	0	0	0	0	0	0	0	0	1		No	2 6	0	1	0	0	0	1	0	0	0	0	0
839	4	132	0	2	2	Yes	No	No	No	No	No	12000	1	1	0	0	0	0	0	0		Yes	Yes	1	1	0	0	0	0	0	0	0	0	0		Don't know	97	0	0	0	0	0	0	0	0	0	0	1
840	3	152	0	5	12	Yes	No	No	Yes	Yes	Yes	20000	1	1	0	0	0	0	0	0		Yes	No	1 4	1	0	0	1	0	0	0	0	0	0		Yes	1 2 6 7 9	1	1	0	0	0	1	1	0	1	0	0
841	4	202	1	1	5	Yes	No	No	Yes	Yes	Yes	12000	5	0	0	0	0	1	0	0		Yes	No	97	0	0	0	0	0	0	0	0	0	1		Don't know	97	0	0	0	0	0	0	0	0	0	0	1
842	4	112	0	10	14	Yes	No	No	No	No	No	15000	5	0	0	0	0	1	0	0		Yes	No	97	0	0	0	0	0	0	0	0	0	1		Don't know	1 2	1	1	0	0	0	0	0	0	0	0	0
843	5	125	1	7	10	Yes	Yes	Yes	Yes	No	No	18000	1	1	0	0	0	0	0	0		Yes	Yes	1 2	1	1	0	0	0	0	0	0	0	0		Don't know	1 2 7 9	1	1	0	0	0	0	1	0	1	0	0
844	2	198	0	11	8	Yes	Yes	Yes	No	Yes	Yes	25000	1	1	0	0	0	0	0	0		Yes	No	1 4	1	0	0	1	0	0	0	0	0	0		Yes	1 2 5	1	1	0	0	1	0	0	0	0	0	0
845	3	159	0	6	18	Yes	Yes	Yes	Yes	Yes	No	12000	1	1	0	0	0	0	0	0		Yes	No	1 2	1	1	0	0	0	0	0	0	0	0		Don't know	1 2 7	1	1	0	0	0	0	1	0	0	0	0
846	3	139	0	1	4	Yes	No	No	Yes	No	No	13500	1	1	0	0	0	0	0	0		Yes	No	1 2 8	1	1	0	0	0	0	0	1	0	0		Yes	1 2 5 7 9	1	1	0	0	1	0	1	0	1	0	0
847	3	182	0	9	15	Yes	Yes	Yes	Yes	Yes	No	13000	1	1	0	0	0	0	0	0		Yes	No	1 2	1	1	0	0	0	0	0	0	0	0		No	1 2 5 7	1	1	0	0	1	0	1	0	0	0	0
848	5	119	0	6	27	Yes	No	No	No	Yes	Yes	10000	1	1	0	0	0	0	0	0		Yes	Yes	1 2	1	1	0	0	0	0	0	0	0	0		Yes	2 7	0	1	0	0	0	0	1	0	0	0	0
849	4	122	1	9	6	Yes	No	No	Yes	Yes	Yes	8000	5	0	0	0	0	1	0	0		Yes	Yes	2	0	1	0	0	0	0	0	0	0	0		No	1 2 5 7 9	1	1	0	0	1	0	1	0	1	0	0
850	3	197	0	7	20	Yes	Yes	Yes	Yes	Yes	No	9000	1	1	0	0	0	0	0	0		Yes	No	1 2	1	1	0	0	0	0	0	0	0	0		No	1 2 5 7	1	1	0	0	1	0	1	0	0	0	0
851	2	163	1	3	3	Yes	No	No	No	No	Yes	15000	5	0	0	0	0	1	0	0		No	No	97	0	0	0	0	0	0	0	0	0	1		Don't know	97	0	0	0	0	0	0	0	0	0	0	1
852	4	200	0	2	21	Yes	No	No	No	No	No	8000											Yes	97	0	0	0	0	0	0	0	0	0	1		Don't know	97	0	0	0	0	0	0	0	0	0	0	1
853	5	113	0	11	28	Yes	Yes	Yes	Yes	Yes	Yes	16000	1 2	1	1	0	0	0	0	0		Yes	No	2 6	0	1	0	0	0	1	0	0	0	0		Yes	1 2 5 7	1	1	0	0	1	0	1	0	0	0	0
854	2	174	1	8	10	Yes	No	No	No	No	No	10500	3	0	0	1	0	0	0	0		Yes	No	2	0	1	0	0	0	0	0	0	0	0		Don't know	1 2 5	1	1	0	0	1	0	0	0	0	0	0
855	4	135	0	10	4	Yes	No	No	No	No	No	15000	1	1	0	0	0	0	0	0		Yes	Yes	97	0	0	0	0	0	0	0	0	0	1		Don't know	97	0	0	0	0	0	0	0	0	0	0	1
856	3	179	0	4	10	Yes	No	No	Yes	Yes	Yes	9000	1 3	1	0	1	0	0	0	0		Yes	Yes	1 2 4	1	1	0	1	0	0	0	0	0	0		Yes	1 2 5 7	1	1	0	0	1	0	1	0	0	0	0
857	5	153	1	1	12	Yes	No	No	Yes	No	Yes	15000	5	0	0	0	0	1	0	0		Yes	No	97	0	0	0	0	0	0	0	0	0	1		Don't know	1 2	1	1	0	0	0	0	0	0	0	0	0
858	6	137	1	9	25	Yes	No	No	No	No	No	11000	1	1	0	0	0	0	0	0		Yes	No	1 2 4	1	1	0	1	0	0	0	0	0	0		Yes	1 2 3 5 7 8 9	1	1	1	0	1	0	1	1	1	0	0
859	1	184	1	4	24	Yes	Yes	Yes	Yes	Yes	Yes	15000	1	1	0	0	0	0	0	0		Yes	No	2	0	1	0	0	0	0	0	0	0	0		No	1 2 4 5 7	1	1	0	1	1	0	1	0	0	0	0
860	1	201	0	4	4	Yes	No	No	No	No	No	9000	4	0	0	0	1	0	0	0		Yes	No	1 2 8	1	1	0	0	0	0	0	1	0	0		Yes	1 2 7	1	1	0	0	0	0	1	0	0	0	0
861	1	147	0	3	0	Yes	No	No	Yes	Yes	Yes	14000	5	0	0	0	0	1	0	0		Yes	No	1 2 3 5 8	1	1	1	0	1	0	0	1	0	0		Yes	1 2 5 7 8 96	1	1	0	0	1	0	1	1	0	1	0	Patla paykhana
862	6	137	0	3	14	Yes	No	No	No	No	No	10000											No	1 2	1	1	0	0	0	0	0	0	0	0		Don't know	1 2 7 8	1	1	0	0	0	0	1	1	0	0	0
863	2	145	0	9	16	Yes	Yes	Yes	No	Yes	No	16500	5	0	0	0	0	1	0	0		Yes	No	1 4	1	0	0	1	0	0	0	0	0	0		Don't know	1 2 5 7 9	1	1	0	0	1	0	1	0	1	0	0
864	3	172	0	5	19	Yes	Yes	Yes	Yes	Yes	Yes	20000	1	1	0	0	0	0	0	0		Yes	No	1 3 4 8	1	0	1	1	0	0	0	1	0	0		No	1 3 5 7 9	1	0	1	0	1	0	1	0	1	0	0
865	6	178	1	9	25	Yes	Yes	Yes	Yes	Yes	Yes	15000	1	1	0	0	0	0	0	0		Yes	No	6	0	0	0	0	0	1	0	0	0	0		Yes	1 2 7	1	1	0	0	0	0	1	0	0	0	0
866	5	169	0	6	6	Yes	Yes	Yes	Yes	Yes	Yes	40000	1	1	0	0	0	0	0	0		Yes	No	5	0	0	0	0	1	0	0	0	0	0		No	1	1	0	0	0	0	0	0	0	0	0	0
867	3	124	0	8	29	Yes	No	No	Yes	Yes	Yes	10000	1	1	0	0	0	0	0	0		Yes	No	1 2 4	1	1	0	1	0	0	0	0	0	0		Yes	1 2 7 9	1	1	0	0	0	0	1	0	1	0	0
868	3	140	0	10	13	Yes	Yes	Yes	Yes	Yes	Yes	10000	1	1	0	0	0	0	0	0		Yes	No	1 2 3 4 7 8	1	1	1	1	0	0	1	1	0	0		No	1 2 3 5 7 9	1	1	1	0	1	0	1	0	1	0	0
869	3	180	1	1	16	Yes	No	No	No	No	Yes	8000	1	1	0	0	0	0	0	0		Yes	Yes	1 6	1	0	0	0	0	1	0	0	0	0		Yes	1 2 5 7	1	1	0	0	1	0	1	0	0	0	0
870	2	145	0	7	0	Yes	Yes	Yes	No	No	No	20000	1	1	0	0	0	0	0	0		Yes	No	1	1	0	0	0	0	0	0	0	0	0		Don't know	1 2	1	1	0	0	0	0	0	0	0	0	0
871	5	118	0	2	4	Yes	No	No	Yes	Yes	Yes	10000	5	0	0	0	0	1	0	0		Yes	No	97	0	0	0	0	0	0	0	0	0	1		Don't know	1 5	1	0	0	0	1	0	0	0	0	0	0
872	1	189	0	2	13	Yes	Yes	Yes	No	No	No	9000	1	1	0	0	0	0	0	0		Yes	No	1 2 5	1	1	0	0	1	0	0	0	0	0		Yes	1 2 5 7	1	1	0	0	1	0	1	0	0	0	0
873	3	195	0	8	20	Yes	Yes	Yes	No	Yes	No	15000	1	1	0	0	0	0	0	0		Yes	No	1 2	1	1	0	0	0	0	0	0	0	0		No	1 2 5 7	1	1	0	0	1	0	1	0	0	0	0
874	3	196	1	6	18	Yes	Yes	No	Yes	No	No	12000	1	1	0	0	0	0	0	0		Yes	No	8	0	0	0	0	0	0	0	1	0	0		Yes	1 2 7	1	1	0	0	0	0	1	0	0	0	0
875	2	177	0	3	24	Yes	No	No	No	Yes	Yes	30000	1	1	0	0	0	0	0	0		Yes	No	1	1	0	0	0	0	0	0	0	0	0		Yes	1 6	1	0	0	0	0	1	0	0	0	0	0
876	5	191	1	0	18	Yes	No	No	Yes	Yes	Yes	22000	1	1	0	0	0	0	0	0		Yes	Yes	1 2	1	1	0	0	0	0	0	0	0	0		No	1 2 4 5 7 9	1	1	0	1	1	0	1	0	1	0	0
877	3	138	0	2	27	Yes	No	No	No	No	No	18500	3	0	0	1	0	0	0	0		Yes	No	1 7 8	1	0	0	0	0	0	1	1	0	0		Yes	1 2 5 7 9	1	1	0	0	1	0	1	0	1	0	0
878	3	139	0	3	18	Yes	No	No	Yes	Yes	Yes	15000	1	1	0	0	0	0	0	0		Yes	Yes	1 2 8	1	1	0	0	0	0	0	1	0	0		Yes	1 2 5 7 9	1	1	0	0	1	0	1	0	1	0	0
879	1	121	1	3	14	Yes	Yes	Yes	Yes	No	No	10000	5	0	0	0	0	1	0	0		Yes	No	1 2 6	1	1	0	0	0	1	0	0	0	0		Yes	1 2 7	1	1	0	0	0	0	1	0	0	0	0
880	4	120	1	3	0	Yes	Yes	Yes	Yes	No	Yes	20000	5	0	0	0	0	1	0	0		Yes	No	1 3 7	1	0	1	0	0	0	1	0	0	0		Yes	1 2 6 96	1	1	0	0	0	1	0	0	0	1	0	Patla payakana
881	4	128	0	5	6	Yes	Yes	Yes	Yes	Yes	Yes	12000	5	0	0	0	0	1	0	0		Yes	No	2	0	1	0	0	0	0	0	0	0	0		Yes	1 2 5 6 7 9	1	1	0	0	1	1	1	0	1	0	0
882	3	172	0	6	9	Yes	Yes	Yes	Yes	Yes	No	12800	1	1	0	0	0	0	0	0		Yes	No	1 2	1	1	0	0	0	0	0	0	0	0		Yes	1 2 5 7 9	1	1	0	0	1	0	1	0	1	0	0
883	3	149	1	7	4	Yes	Yes	No	Yes	Yes	No	17000	1	1	0	0	0	0	0	0		Yes	Yes	1 2	1	1	0	0	0	0	0	0	0	0		Yes	1 2 7	1	1	0	0	0	0	1	0	0	0	0
884	6	150	1	2	16	Yes	No	No	No	No	No	8000	5	0	0	0	0	1	0	0		Yes	No	1 5	1	0	0	0	1	0	0	0	0	0		Yes	1 2 5 6	1	1	0	0	1	1	0	0	0	0	0
885	4	202	0	9	0	Yes	No	No	No	No	Yes	10000	1	1	0	0	0	0	0	0		Yes	No	2	0	1	0	0	0	0	0	0	0	0		Don't know	2 6	0	1	0	0	0	1	0	0	0	0	0
886	5	169	0	9	9	Yes	Yes	Yes	Yes	Yes	Yes	18000	1	1	0	0	0	0	0	0		Yes	No	1 2	1	1	0	0	0	0	0	0	0	0		Yes	1 2 7	1	1	0	0	0	0	1	0	0	0	0
887	3	111	0	4	14	Yes	Yes	Yes	Yes	Yes	Yes	20000	1	1	0	0	0	0	0	0		Yes	No	2	0	1	0	0	0	0	0	0	0	0		Don't know	1 2 5 6	1	1	0	0	1	1	0	0	0	0	0
888	6	150	0	1	17	Yes	No	No	Yes	No	Yes	10000	5	0	0	0	0	1	0	0		Yes	Yes	1 2 5 6	1	1	0	0	1	1	0	0	0	0		Yes	1 2 5 6 7	1	1	0	0	1	1	1	0	0	0	0
889	5	125	1	5	29	Yes	No	No	No	No	Yes	15000	1	1	0	0	0	0	0	0		Yes	No	1 5	1	0	0	0	1	0	0	0	0	0		Yes	1 2 5	1	1	0	0	1	0	0	0	0	0	0
890	2	158	1	9	14	Yes	Yes	Yes	No	No	Yes	30000	5	0	0	0	0	1	0	0		Yes	No	1 2 4	1	1	0	1	0	0	0	0	0	0		Yes	1 2 6	1	1	0	0	0	1	0	0	0	0	0
891	3	176	0	0	7	Yes	Yes	Yes	Yes	No	Yes	30000	1	1	0	0	0	0	0	0		Yes	Yes	1 5 8	1	0	0	0	1	0	0	1	0	0		Yes	1 2 4 5 7 9	1	1	0	1	1	0	1	0	1	0	0
892	3	161	0	2	25	Yes	Yes	Yes	Yes	Yes	No	12000	1	1	0	0	0	0	0	0		Yes	No	4	0	0	0	1	0	0	0	0	0	0		Don't know	1 2 7	1	1	0	0	0	0	1	0	0	0	0
893	4	135	1	0	0	Yes	No	No	No	No	No	12000	5	0	0	0	0	1	0	0		Yes	No	97	0	0	0	0	0	0	0	0	0	1		Don't know	97	0	0	0	0	0	0	0	0	0	0	1
894	6	190	1	0	12	Yes	Yes	Yes	Yes	No	No	7000	5	0	0	0	0	1	0	0		Yes	No	1	1	0	0	0	0	0	0	0	0	0		No	1 2	1	1	0	0	0	0	0	0	0	0	0
895	6	190	1	5	13	Yes	No	No	No	No	No	6000											Yes	97	0	0	0	0	0	0	0	0	0	1		Don't know	97	0	0	0	0	0	0	0	0	0	0	1
896	4	122	0	8	3	Yes	No	No	No	No	Yes	6000	5	0	0	0	0	1	0	0		Yes	No	1 2	1	1	0	0	0	0	0	0	0	0		Yes	1 2 5 7	1	1	0	0	1	0	1	0	0	0	0
897	4	173	1	2	5	Yes	No	No	No	No	No	12000	5	0	0	0	0	1	0	0		Yes	No	1	1	0	0	0	0	0	0	0	0	0		No	1 2 5 7	1	1	0	0	1	0	1	0	0	0	0
898	2	199	0	4	12	Yes	No	No	No	No	No	10500											No	97	0	0	0	0	0	0	0	0	0	1		Don't know	96	0	0	0	0	0	0	0	0	0	1	0	Khaita para na kosto hoy
899	4	128	1	0	17	Yes	No	No	No	No	No	10000	3	0	0	1	0	0	0	0		Yes	No	1 4 5	1	0	0	1	1	0	0	0	0	0		Yes	1 2 6 7	1	1	0	0	0	1	1	0	0	0	0
900	6	194	0	9	25	Yes	Yes	Yes	Yes	Yes	Yes	15000	1 2 3	1	1	1	0	0	0	0		No	Yes	1 4 5	1	0	0	1	1	0	0	0	0	0		Yes	1 2 4 5 7	1	1	0	1	1	0	1	0	0	0	0
901	5	144	1	2	14	No	No	No	No	No	Yes	12000											Yes	1 8	1	0	0	0	0	0	0	1	0	0		Yes	1 2 5 7	1	1	0	0	1	0	1	0	0	0	0
902	5	191	1	5	27	Yes	No	No	Yes	No	Yes	8000	1	1	0	0	0	0	0	0		Yes	Yes	1	1	0	0	0	0	0	0	0	0	0		Don't know	1 2 4 5 7 9	1	1	0	1	1	0	1	0	1	0	0
903	4	193	0	4	0	Yes	No	No	No	No	Yes	9000	5	0	0	0	0	1	0	0		Yes	No	1	1	0	0	0	0	0	0	0	0	0		No	2 5	0	1	0	0	1	0	0	0	0	0	0
904	3	111	0	1	1	Yes	Yes	Yes	Yes	Yes	Yes	35000	1	1	0	0	0	0	0	0		Yes	No	1 2 8	1	1	0	0	0	0	0	1	0	0		Don't know	1 2 6	1	1	0	0	0	1	0	0	0	0	0
905	4	200	1	0	15	Yes	Yes	Yes	No	Yes	Yes	5000	1	1	0	0	0	0	0	0		Yes	No	8	0	0	0	0	0	0	0	1	0	0		No	1	1	0	0	0	0	0	0	0	0	0	0
906	6	178	0	4	8	No	No	No	Yes	No	Yes	8000	1	1	0	0	0	0	0	0		No	Yes	1	1	0	0	0	0	0	0	0	0	0		Don't know	97	0	0	0	0	0	0	0	0	0	0	1
907	2	127	0	11	24	Yes	No	No	No	No	Yes	20000	1	1	0	0	0	0	0	0		No	Yes	97	0	0	0	0	0	0	0	0	0	1		Yes	1 2 4 5 6	1	1	0	1	1	1	0	0	0	0	0
908	4	193	0	4	5	Yes	Yes	Yes	No	Yes	Yes	32000	1	1	0	0	0	0	0	0		Yes	No	1 8	1	0	0	0	0	0	0	1	0	0		Yes	1 2 6 9	1	1	0	0	0	1	0	0	1	0	0
909	1	141	0	1	19	Yes	Yes	No	No	No	No	9000	5	0	0	0	0	1	0	0		No	Yes	1	1	0	0	0	0	0	0	0	0	0		Yes	1 2	1	1	0	0	0	0	0	0	0	0	0
910	4	135	0	10	0	Yes	Yes	No	No	No	Yes	12000	5	0	0	0	0	1	0	0		Yes	Yes	97	0	0	0	0	0	0	0	0	0	1		Don't know	97	0	0	0	0	0	0	0	0	0	0	1
911	1	141	1	8	29	Yes	Yes	No	No	No	No	17000	5	0	0	0	0	1	0	0		Yes	No	1 2 5 8	1	1	0	0	1	0	0	1	0	0		Yes	1 2	1	1	0	0	0	0	0	0	0	0	0
912	5	119	1	4	20	Yes	No	No	No	Yes	No	10000	1 2	1	1	0	0	0	0	0		Yes	No	1 2 5	1	1	0	0	1	0	0	0	0	0		Yes	1 2 5 7	1	1	0	0	1	0	1	0	0	0	0
913	5	118	0	8	7	Yes	Yes	Yes	Yes	Yes	Yes	10000	5	0	0	0	0	1	0	0		Yes	No	1 2	1	1	0	0	0	0	0	0	0	0		No	1 2 7	1	1	0	0	0	0	1	0	0	0	0
914	4	146	0	1	7	Yes	Yes	Yes	No	No	Yes	40000											No	1 8	1	0	0	0	0	0	0	1	0	0		No	1 2	1	1	0	0	0	0	0	0	0	0	0
915	3	140	1	11	22	Yes	Yes	Yes	Yes	No	No	35500	1 3	1	0	1	0	0	0	0		Yes	No	1 2	1	1	0	0	0	0	0	0	0	0		Yes	1 2 3 7	1	1	1	0	0	0	1	0	0	0	0
916	2	174	0	1	7	Yes	Yes	No	No	Yes	Yes	33000	3	0	0	1	0	0	0	0		Yes	No	2	0	1	0	0	0	0	0	0	0	0		Yes	1 2 4 7	1	1	0	1	0	0	1	0	0	0	0
917	6	130	1	5	9	Yes	No	No	Yes	Yes	No	22000	1	1	0	0	0	0	0	0		Yes	No	1 2 3 4 5 6	1	1	1	1	1	1	0	0	0	0		Yes	1 2 3 4 5 6 7 8 9	1	1	1	1	1	1	1	1	1	0	0
918	2	162	0	0	18	Yes	Yes	Yes	No	No	No	30000	5	0	0	0	0	1	0	0		Yes	No	2	0	1	0	0	0	0	0	0	0	0		Yes	1 6 7 96	1	0	0	0	0	1	1	0	0	1	0	Patla paikhana hoy
919	3	165	1	6	6	Yes	Yes	Yes	Yes	Yes	Yes	35000	1 2	1	1	0	0	0	0	0		Yes	No	1 2 8	1	1	0	0	0	0	0	1	0	0		No	1 2 5 7 9	1	1	0	0	1	0	1	0	1	0	0
920	2	126	0	3	16	Yes	No	No	No	No	No	10000	5	0	0	0	0	1	0	0		Yes	No	2	0	1	0	0	0	0	0	0	0	0		Yes	1 2	1	1	0	0	0	0	0	0	0	0	0
921	5	169	1	6	14	Yes	Yes	Yes	Yes	Yes	Yes	30000	1 2	1	1	0	0	0	0	0		Yes	No	1 2	1	1	0	0	0	0	0	0	0	0		No	1 5 6 7	1	0	0	0	1	1	1	0	0	0	0
922	3	181	0	6	27	Yes	No	No	Yes	No	No	9000	1	1	0	0	0	0	0	0		Yes	Yes	1 2 8	1	1	0	0	0	0	0	1	0	0		Don't know	1 5 7	1	0	0	0	1	0	1	0	0	0	0
923	1	168	0	3	8	Yes	Yes	Yes	No	No	No	8000	5	0	0	0	0	1	0	0		Yes	No	1 2	1	1	0	0	0	0	0	0	0	0		Yes	1 2 6	1	1	0	0	0	1	0	0	0	0	0
924	1	183	0	2	22	Yes	No	No	Yes	No	No	12000	4	0	0	0	1	0	0	0		Yes	No	1 2	1	1	0	0	0	0	0	0	0	0		Yes	1 2	1	1	0	0	0	0	0	0	0	0	0
925	3	124	1	3	21	Yes	Yes	Yes	Yes	Yes	No	10000	1	1	0	0	0	0	0	0		Yes	No	1 2 5	1	1	0	0	1	0	0	0	0	0		No	1 3 9	1	0	1	0	0	0	0	0	1	0	0
926	6	178	0	2	11	Yes	No	No	Yes	No	No	20000	1	1	0	0	0	0	0	0		No	No	1 2	1	1	0	0	0	0	0	0	0	0		Don't know	97	0	0	0	0	0	0	0	0	0	0	1
927	6	178	1	6	28	Yes	No	Yes	Yes	No	No	9000	5	0	0	0	0	1	0	0		Yes	No	97	0	0	0	0	0	0	0	0	0	1		Don't know	97	0	0	0	0	0	0	0	0	0	0	1
928	1	147	1	11	12	Yes	No	No	No	Yes	No	9500	5	0	0	0	0	1	0	0		Yes	No	1 2 7	1	1	0	0	0	0	1	0	0	0		Yes	1 2 5 7 9	1	1	0	0	1	0	1	0	1	0	0
929	6	178	0	10	19	Yes	Yes	Yes	Yes	Yes	No	10000	1 2	1	1	0	0	0	0	0		Yes	No	1 2	1	1	0	0	0	0	0	0	0	0		No	1 2 5 7	1	1	0	0	1	0	1	0	0	0	0
930	3	196	0	5	15	Yes	Yes	Yes	Yes	Yes	No	6000	1	1	0	0	0	0	0	0		Yes	No	1 8	1	0	0	0	0	0	0	1	0	0		Yes	1 2	1	1	0	0	0	0	0	0	0	0	0
931	5	157	1	1	1	Yes	Yes	Yes	No	No	No	12000	1	1	0	0	0	0	0	0		Yes	Yes	1	1	0	0	0	0	0	0	0	0	0		Yes	1 2 5 7	1	1	0	0	1	0	1	0	0	0	0
932	2	177	0	4	14	Yes	Yes	Yes	No	Yes	Yes	20000	5	0	0	0	0	1	0	0		Yes	No	97	0	0	0	0	0	0	0	0	0	1		Don't know	1 2 6	1	1	0	0	0	1	0	0	0	0	0
933	3	192	1	0	19	Yes	No	No	Yes	No	Yes	9500											No	97	0	0	0	0	0	0	0	0	0	1		No	1 9	1	0	0	0	0	0	0	0	1	0	0
934	3	149	0	6	9	Yes	Yes	Yes	No	No	No	12000	1	1	0	0	0	0	0	0		Yes	No	1 3 4	1	0	1	1	0	0	0	0	0	0		Yes	1 2 6	1	1	0	0	0	1	0	0	0	0	0
935	6	190	0	4	12	Yes	No	No	Yes	No	No	20000	5	0	0	0	0	1	0	0		Yes	No	1	1	0	0	0	0	0	0	0	0	0		Yes	1 2 5 7 9	1	1	0	0	1	0	1	0	1	0	0
936	3	152	0	10	20	Yes	No	No	No	No	No	10000	1	1	0	0	0	0	0	0		Yes	Yes	1 4	1	0	0	1	0	0	0	0	0	0		Yes	1 2 5	1	1	0	0	1	0	0	0	0	0	0
937	3	111	1	1	25	Yes	No	No	No	No	Yes	15000	1 2	1	1	0	0	0	0	0		Yes	No	1	1	0	0	0	0	0	0	0	0	0		No	1 2	1	1	0	0	0	0	0	0	0	0	0
938	3	111	1	3	14	Yes	No	No	Yes	No	Yes	15000	1	1	0	0	0	0	0	0		Yes	No	1 2	1	1	0	0	0	0	0	0	0	0		Don't know	1 2 5 6 7	1	1	0	0	1	1	1	0	0	0	0
939	5	115	0	7	26	Yes	No	No	No	No	Yes	8000	1	1	0	0	0	0	0	0		Yes	Yes	1	1	0	0	0	0	0	0	0	0	0		Yes	1 2	1	1	0	0	0	0	0	0	0	0	0
940	1	201	1	6	11	Yes	Yes	Yes	No	Yes	Yes	13000	1	1	0	0	0	0	0	0		Yes	No	1 2 8	1	1	0	0	0	0	0	1	0	0		Yes	1 2 7 96	1	1	0	0	0	0	1	0	0	1	0	Patla paykhana hole
941	3	149	1	4	22	Yes	Yes	Yes	Yes	Yes	Yes	20000	1 3	1	0	1	0	0	0	0		Yes	No	1 4	1	0	0	1	0	0	0	0	0	0		Yes	2 5	0	1	0	0	1	0	0	0	0	0	0
942	3	176	0	10	2	Yes	No	No	Yes	Yes	No	9000	1	1	0	0	0	0	0	0		Yes	Yes	1 4 8	1	0	0	1	0	0	0	1	0	0		Yes	1 2 4 5 7 9	1	1	0	1	1	0	1	0	1	0	0
943	2	198	0	6	28	Yes	Yes	Yes	Yes	No	Yes	12000	3 4	0	0	1	1	0	0	0		Yes	Yes	1 2 4 5	1	1	0	1	1	0	0	0	0	0		Yes	1 2 5 6	1	1	0	0	1	1	0	0	0	0	0
944	4	154	0	6	7	Yes	No	No	Yes	Yes	Yes	8000	5	0	0	0	0	1	0	0		Yes	Yes	1 2 5	1	1	0	0	1	0	0	0	0	0		No	1 2 5 7	1	1	0	0	1	0	1	0	0	0	0
945	5	119	0	9	29	Yes	Yes	Yes	Yes	Yes	Yes	25000	1 2	1	1	0	0	0	0	0		Yes	No	1 2 5	1	1	0	0	1	0	0	0	0	0		Yes	1 2 4 5 7 9	1	1	0	1	1	0	1	0	1	0	0
946	2	199	0	5	11	Yes	Yes	Yes	No	No	No	10000	1	1	0	0	0	0	0	0		Yes	No	97	0	0	0	0	0	0	0	0	0	1		Yes	1 2 6	1	1	0	0	0	1	0	0	0	0	0
947	3	170	0	2	23	Yes	Yes	Yes	Yes	No	No	18500	5	0	0	0	0	1	0	0		Yes	No	1	1	0	0	0	0	0	0	0	0	0		Yes	1 2	1	1	0	0	0	0	0	0	0	0	0
948	5	118	0	9	20	Yes	Yes	Yes	Yes	Yes	Yes	-99	1	1	0	0	0	0	0	0		Yes	No	1 2 5	1	1	0	0	1	0	0	0	0	0		Don't know	1 2 3 5 7	1	1	1	0	1	0	1	0	0	0	0
949	3	136	1	8	19	Yes	Yes	No	Yes	No	No	10000	1	1	0	0	0	0	0	0		Yes	No	97	0	0	0	0	0	0	0	0	0	1		Yes	1 2 9	1	1	0	0	0	0	0	0	1	0	0
950	4	175	1	4	28	Yes	No	No	Yes	No	Yes	9000	5	0	0	0	0	1	0	0		No	No	1	1	0	0	0	0	0	0	0	0	0		Don't know	1 5	1	0	0	0	1	0	0	0	0	0	0
951	4	135	0	2	0	Yes	Yes	Yes	No	No	Yes	20000	5	0	0	0	0	1	0	0		Yes	No	1	1	0	0	0	0	0	0	0	0	0		Don't know	1 2	1	1	0	0	0	0	0	0	0	0	0
952	4	65	1	6	14	Yes	Yes	Yes	No	No	Yes	5000	1	1	0	0	0	0	0	0		Yes	Yes	1 8	1	0	0	0	0	0	0	1	0	0		Don't know	1 3 5 6	1	0	1	0	1	1	0	0	0	0	0
953	4	120	0	1	12	Yes	Yes	Yes	Yes	Yes	Yes	22000	1	1	0	0	0	0	0	0		Yes	No	1 2 4	1	1	0	1	0	0	0	0	0	0		Yes	1 2 5 6	1	1	0	0	1	1	0	0	0	0	0
954	4	112	0	9	15	Yes	Yes	Yes	Yes	Yes	Yes	28000	1	1	0	0	0	0	0	0		Yes	No	1 2	1	1	0	0	0	0	0	0	0	0		Yes	1 2 5	1	1	0	0	1	0	0	0	0	0	0
955	1	121	0	0	13	Yes	Yes	Yes	Yes	Yes	Yes	45000	1	1	0	0	0	0	0	0		Yes	No	1 2 4 7 8	1	1	0	1	0	0	1	1	0	0		No	1 2 3 6 9	1	1	1	0	0	1	0	0	1	0	0
956	5	157	0	8	4	Yes	No	No	No	Yes	Yes	25000	5	0	0	0	0	1	0	0		Yes	Yes	1 4	1	0	0	1	0	0	0	0	0	0		Yes	1 5 8	1	0	0	0	1	0	0	1	0	0	0
957	4	200	0	7	4	Yes	Yes	Yes	No	Yes	Yes	12000	5	0	0	0	0	1	0	0		Yes	No	2	0	1	0	0	0	0	0	0	0	0		Yes	1 2 7	1	1	0	0	0	0	1	0	0	0	0
958	6	178	0	7	12	Yes	No	No	Yes	Yes	Yes	5000	1	1	0	0	0	0	0	0		No	No	97	0	0	0	0	0	0	0	0	0	1		Don't know	1 2	1	1	0	0	0	0	0	0	0	0	0
959	5	169	0	7	15	Yes	Yes	Yes	Yes	Yes	Yes	15000	1 2	1	1	0	0	0	0	0		Yes	No	1 2	1	1	0	0	0	0	0	0	0	0		Yes	1 2 6	1	1	0	0	0	1	0	0	0	0	0
960	5	157	1	2	13	Yes	Yes	Yes	Yes	No	No	21500	5	0	0	0	0	1	0	0		Yes	Yes	1 5	1	0	0	0	1	0	0	0	0	0		Yes	1 5 9	1	0	0	0	1	0	0	0	1	0	0
961	1	201	0	3	10	Yes	No	No	No	No	No	5000	5	0	0	0	0	1	0	0		Yes	Yes	2	0	1	0	0	0	0	0	0	0	0		No	1 2 7	1	1	0	0	0	0	1	0	0	0	0
962	3	192	0	5	29	Yes	Yes	No	Yes	No	Yes	16000	5	0	0	0	0	1	0	0		Yes	No	2	0	1	0	0	0	0	0	0	0	0		Don't know	1 2 7	1	1	0	0	0	0	1	0	0	0	0
963	3	186	0	7	10	Yes	Yes	Yes	Yes	Yes	Yes	10000	1	1	0	0	0	0	0	0		Yes	No	1 3 4 7 8	1	0	1	1	0	0	1	1	0	0		No	1 2 3 5 6 7 9	1	1	1	0	1	1	1	0	1	0	0
964	4	132	0	4	2	Yes	Yes	Yes	No	No	No	15000	1	1	0	0	0	0	0	0		Yes	Yes	1 4	1	0	0	1	0	0	0	0	0	0		Don't know	97	0	0	0	0	0	0	0	0	0	0	1
965	4	135	0	2	0	Yes	No	No	No	No	Yes	15000	5	0	0	0	0	1	0	0		Yes	No	1 2	1	1	0	0	0	0	0	0	0	0		No	1 2 5 6	1	1	0	0	1	1	0	0	0	0	0
966	4	112	1	3	13	Yes	No	No	No	No	No	10000	5	0	0	0	0	1	0	0		Yes	No	97	0	0	0	0	0	0	0	0	0	1		Don't know	97	0	0	0	0	0	0	0	0	0	0	1
967	1	164	0	2	17	Yes	No	No	No	No	No	13600	1	1	0	0	0	0	0	0		Yes	No	1 2 5	1	1	0	0	1	0	0	0	0	0		Yes	1 2 7 96	1	1	0	0	0	0	1	0	0	1	0	Patla paikhana
968	1	184	0	4	12	Yes	No	No	No	No	No	8000	5	0	0	0	0	1	0	0		Yes	No	1	1	0	0	0	0	0	0	0	0	0		Yes	1 2 6 9	1	1	0	0	0	1	0	0	1	0	0
969	2	158	1	10	4	Yes	Yes	Yes	No	No	Yes	25000	5	0	0	0	0	1	0	0		Yes	No	1 2	1	1	0	0	0	0	0	0	0	0		Yes	1 2 6	1	1	0	0	0	1	0	0	0	0	0
970	1	183	0	4	1	Yes	No	No	No	No	No	8000	5	0	0	0	0	1	0	0		Yes	No	1	1	0	0	0	0	0	0	0	0	0		Yes	1 2	1	1	0	0	0	0	0	0	0	0	0
971	1	129	1	7	15	Yes	Yes	Yes	No	No	Yes	10000	1	1	0	0	0	0	0	0		Yes	No	1	1	0	0	0	0	0	0	0	0	0		No	1 2 7	1	1	0	0	0	0	1	0	0	0	0
972	5	185	1	2	9	Yes	Yes	No	No	No	Yes	4000	5	0	0	0	0	1	0	0		Yes	No	1	1	0	0	0	0	0	0	0	0	0		Yes	2 6	0	1	0	0	0	1	0	0	0	0	0
973	5	125	0	11	9	Yes	No	No	No	No	Yes	5000	1	1	0	0	0	0	0	0		Yes	No	1 8	1	0	0	0	0	0	0	1	0	0		Yes	2 5	0	1	0	0	1	0	0	0	0	0	0
974	3	176	1	9	9	Yes	Yes	Yes	Yes	Yes	Yes	16000	1	1	0	0	0	0	0	0		Yes	No	1 2 4 5 8	1	1	0	1	1	0	0	1	0	0		Yes	1 2 4 5 8 9	1	1	0	1	1	0	0	1	1	0	0
975	2	162	0	1	14	Yes	No	No	No	No	Yes	6000	5	0	0	0	0	1	0	0		Yes	No	97	0	0	0	0	0	0	0	0	0	1		Yes	1	1	0	0	0	0	0	0	0	0	0	0
976	6	91	1	2	5	No	No	No	No	No	No	15000	1	1	0	0	0	0	0	0		Yes	No	1 3 4 7	1	0	1	1	0	0	1	0	0	0		Yes	1 2 5 7	1	1	0	0	1	0	1	0	0	0	0
977	3	167	0	3	13	Yes	Yes	Yes	Yes	Yes	Yes	20000	1 2	1	1	0	0	0	0	0		Yes	Yes	1 2 5	1	1	0	0	1	0	0	0	0	0		No	1 2 5 7	1	1	0	0	1	0	1	0	0	0	0
978	3	170	1	4	14	Yes	No	No	Yes	Yes	Yes	5000	1	1	0	0	0	0	0	0		Yes	Yes	1 2 4	1	1	0	1	0	0	0	0	0	0		No	1 2 5 7	1	1	0	0	1	0	1	0	0	0	0
979	5	125	0	10	2	Yes	Yes	Yes	Yes	No	Yes	10500	1	1	0	0	0	0	0	0		Yes	No	97	0	0	0	0	0	0	0	0	0	1		No	1 2 4 7	1	1	0	1	0	0	1	0	0	0	0
980	4	148	0	2	1	Yes	No	No	Yes	No	No	6000											No	8	0	0	0	0	0	0	0	1	0	0		Yes	1 2	1	1	0	0	0	0	0	0	0	0	0
981	3	159	0	0	4	Yes	Yes	Yes	Yes	Yes	No	15000	1	1	0	0	0	0	0	0		Yes	No	1 2	1	1	0	0	0	0	0	0	0	0		No	1 2	1	1	0	0	0	0	0	0	0	0	0
982	2	199	0	4	22	Yes	Yes	No	No	No	Yes	6000	1	1	0	0	0	0	0	0		Yes	No	97	0	0	0	0	0	0	0	0	0	1		Yes	97	0	0	0	0	0	0	0	0	0	0	1
983	5	185	1	2	7	Yes	Yes	Yes	Yes	Yes	Yes	14000	1 2	1	1	0	0	0	0	0		Yes	No	1	1	0	0	0	0	0	0	0	0	0		Don't know	1 2	1	1	0	0	0	0	0	0	0	0	0
984	1	164	1	11	20	Yes	Yes	Yes	Yes	No	Yes	7000	5	0	0	0	0	1	0	0		Yes	No	1 4 5 7	1	0	0	1	1	0	1	0	0	0		No	2 5 7	0	1	0	0	1	0	1	0	0	0	0
985	4	154	1	2	18	Yes	No	No	No	Yes	Yes	15000	1	1	0	0	0	0	0	0		Yes	No	1 2	1	1	0	0	0	0	0	0	0	0		Yes	1 2 4 5 9 96	1	1	0	1	1	0	0	0	1	1	0	Patla paikhana
986	3	152	1	4	17	Yes	No	No	Yes	Yes	Yes	15000	1	1	0	0	0	0	0	0		Yes	No	97	0	0	0	0	0	0	0	0	0	1		Don't know	97	0	0	0	0	0	0	0	0	0	0	1
987	4	202	0	10	0	Yes	Yes	Yes	Yes	No	Yes	30000	1	1	0	0	0	0	0	0		Yes	No	2	0	1	0	0	0	0	0	0	0	0		Don't know	1 2 7	1	1	0	0	0	0	1	0	0	0	0
988	3	123	1	2	28	Yes	No	No	Yes	No	No	12000	5	0	0	0	0	1	0	0		Yes	No	97	0	0	0	0	0	0	0	0	0	1		Don't know	5	0	0	0	0	1	0	0	0	0	0	0
989	5	171	1	6	9	Yes	Yes	No	Yes	Yes	Yes	30000	1	1	0	0	0	0	0	0		Yes	No	1	1	0	0	0	0	0	0	0	0	0		Yes	1 2 5 7	1	1	0	0	1	0	1	0	0	0	0
990	5	115	1	2	3	Yes	Yes	Yes	Yes	Yes	Yes	20000	1 2	1	1	0	0	0	0	0		Yes	No	1 4 8	1	0	0	1	0	0	0	1	0	0		Yes	1 5 7	1	0	0	0	1	0	1	0	0	0	0
991	3	152	1	3	8	Yes	Yes	Yes	Yes	Yes	Yes	40000	1	1	0	0	0	0	0	0		Yes	No	1 8	1	0	0	0	0	0	0	1	0	0		Yes	1 2	1	1	0	0	0	0	0	0	0	0	0
992	2	174	0	6	5	Yes	Yes	Yes	Yes	Yes	Yes	12000											No	1 2	1	1	0	0	0	0	0	0	0	0		Yes	1 2 6 7	1	1	0	0	0	1	1	0	0	0	0
993	3	167	0	5	7	Yes	No	No	Yes	Yes	No	13000	1	1	0	0	0	0	0	0		Yes	Yes	1 2	1	1	0	0	0	0	0	0	0	0		No	1 2 5 7	1	1	0	0	1	0	1	0	0	0	0
994	1	203	1	9	9	Yes	Yes	Yes	No	No	Yes	19000	1	1	0	0	0	0	0	0		Yes	No	1 2 8	1	1	0	0	0	0	0	1	0	0		Yes	1 2 4 5 7 9	1	1	0	1	1	0	1	0	1	0	0
995	1	184	1	6	13	Yes	Yes	Yes	Yes	No	No	8000	1	1	0	0	0	0	0	0		Yes	No	97	0	0	0	0	0	0	0	0	0	1		Yes	1 2 5 7	1	1	0	0	1	0	1	0	0	0	0
996	1	203	1	4	17	Yes	No	No	No	No	Yes	7500	4	0	0	0	1	0	0	0		Yes	No	1 2	1	1	0	0	0	0	0	0	0	0		Yes	1 2 5 7	1	1	0	0	1	0	1	0	0	0	0
997	3	160	1	3	24	Yes	Yes	Yes	No	No	No	6000											No	1 2	1	1	0	0	0	0	0	0	0	0		Yes	1 2 9	1	1	0	0	0	0	0	0	1	0	0
998	6	178	0	10	8	Yes	Yes	Yes	No	No	Yes	10000	1	1	0	0	0	0	0	0		Yes	Yes	97	0	0	0	0	0	0	0	0	0	1		Don't know	1 2	1	1	0	0	0	0	0	0	0	0	0
999	4	134	0	1	10	Yes	Yes	Yes	Yes	No	Yes	8000	1	1	0	0	0	0	0	0		Yes	Yes	1 3	1	0	1	0	0	0	0	0	0	0		Yes	1 2 5 7	1	1	0	0	1	0	1	0	0	0	0
1000	2	163	0	3	4	Yes	No	No	No	No	Yes	10000	5	0	0	0	0	1	0	0		No	No	1	1	0	0	0	0	0	0	0	0	0		No	1 2 3	1	1	1	0	0	0	0	0	0	0	0
1001	4	173	0	2	3	Yes	Yes	Yes	No	No	No	16000	1	1	0	0	0	0	0	0		Yes	No	1 2 5	1	1	0	0	1	0	0	0	0	0		No	1 2 5 7 9	1	1	0	0	1	0	1	0	1	0	0
1002	5	113	0	11	29	Yes	Yes	Yes	Yes	Yes	Yes	15000	1	1	0	0	0	0	0	0		Yes	No	1 2	1	1	0	0	0	0	0	0	0	0		No	1 2 4 7	1	1	0	1	0	0	1	0	0	0	0
1003	5	171	1	6	11	Yes	No	No	No	Yes	Yes	4500	1 2	1	1	0	0	0	0	0		Yes	Yes	1	1	0	0	0	0	0	0	0	0	0		Yes	1 7	1	0	0	0	0	0	1	0	0	0	0
1004	2	145	0	11	14	Yes	Yes	Yes	No	Yes	Yes	20000	1 2	1	1	0	0	0	0	0		Yes	Yes	1 2	1	1	0	0	0	0	0	0	0	0		No	1 2 5 7	1	1	0	0	1	0	1	0	0	0	0
1005	3	133	1	10	22	Yes	Yes	Yes	Yes	No	Yes	18000	1	1	0	0	0	0	0	0		Yes	Yes	1	1	0	0	0	0	0	0	0	0	0		No	1 7	1	0	0	0	0	0	1	0	0	0	0
1006	1	143	1	5	6	Yes	Yes	Yes	No	Yes	Yes	12000	1	1	0	0	0	0	0	0		Yes	No	97	0	0	0	0	0	0	0	0	0	1		Don't know	97	0	0	0	0	0	0	0	0	0	0	1
1007	1	168	0	4	17	Yes	Yes	Yes	No	Yes	Yes	16000	1	1	0	0	0	0	0	0		Yes	No	1 2 5	1	1	0	0	1	0	0	0	0	0		No	1 4 5 6 7 8	1	0	0	1	1	1	1	1	0	0	0
1008	3	180	1	4	10	Yes	Yes	Yes	Yes	Yes	Yes	5000	1	1	0	0	0	0	0	0		Yes	No	4 8	0	0	0	1	0	0	0	1	0	0		Yes	1 2 7	1	1	0	0	0	0	1	0	0	0	0
1009	1	141	1	5	3	Yes	Yes	Yes	No	No	No	20000	5	0	0	0	0	1	0	0		No	Yes	1 4 8	1	0	0	1	0	0	0	1	0	0		Yes	1 2 7 9	1	1	0	0	0	0	1	0	1	0	0
1010	3	179	1	10	14	Yes	No	No	Yes	Yes	Yes	35000	1	1	0	0	0	0	0	0		No	No	1 5	1	0	0	0	1	0	0	0	0	0		No	1 2 5	1	1	0	0	1	0	0	0	0	0	0
1011	3	161	0	8	4	Yes	Yes	Yes	Yes	No	Yes	23000	1 3	1	0	1	0	0	0	0		Yes	No	1 2 4	1	1	0	1	0	0	0	0	0	0		Yes	1 2 4 5 7	1	1	0	1	1	0	1	0	0	0	0
1012	2	23	1	4	7	Yes	Yes	Yes	No	Yes	Yes	46000	1	1	0	0	0	0	0	0		Yes	No	1 4	1	0	0	1	0	0	0	0	0	0		Yes	1 2 6	1	1	0	0	0	1	0	0	0	0	0
1013	6	194	0	3	7	Yes	Yes	Yes	Yes	Yes	Yes	18000	1	1	0	0	0	0	0	0		Yes	No	1 2 6	1	1	0	0	0	1	0	0	0	0		No	1 2 3 4 5 6 7 8 9	1	1	1	1	1	1	1	1	1	0	0
1014	3	187	0	10	0	Yes	No	No	Yes	Yes	Yes	8000	1	1	0	0	0	0	0	0		Yes	Yes	1	1	0	0	0	0	0	0	0	0	0		Yes	1 6 9	1	0	0	0	0	1	0	0	1	0	0
1015	3	140	1	1	24	Yes	Yes	Yes	Yes	Yes	No	28500	1 2 3	1	1	1	0	0	0	0		Yes	No	1 2	1	1	0	0	0	0	0	0	0	0		Yes	1 2 5 7	1	1	0	0	1	0	1	0	0	0	0
1016	4	151	0	4	0	Yes	No	No	No	No	Yes	15000	1	1	0	0	0	0	0	0		Yes	No	5	0	0	0	0	1	0	0	0	0	0		Don't know	1 2 9	1	1	0	0	0	0	0	0	1	0	0
1017	2	158	0	11	0	Yes	No	No	No	No	No	6000											No	1 2 4	1	1	0	1	0	0	0	0	0	0		Yes	1 2 6	1	1	0	0	0	1	0	0	0	0	0
1018	2	158	0	11	27	Yes	No	No	No	No	No	16000	5	0	0	0	0	1	0	0		Yes	No	1 2 4	1	1	0	1	0	0	0	0	0	0		Yes	1 2 6	1	1	0	0	0	1	0	0	0	0	0
1019	5	169	0	9	6	Yes	Yes	Yes	Yes	Yes	Yes	50000	1 2	1	1	0	0	0	0	0		Yes	No	1 5 8	1	0	0	0	1	0	0	1	0	0		Yes	1 5 6	1	0	0	0	1	1	0	0	0	0	0
1020	6	117	0	4	13	No	No	Yes	No	No	No	9000	5	0	0	0	0	1	0	0		Yes	No	2	0	1	0	0	0	0	0	0	0	0		Yes	2 4 5 7	0	1	0	1	1	0	1	0	0	0	0
1021	3	160	1	10	1	Yes	Yes	Yes	Yes	Yes	No	15000	1	1	0	0	0	0	0	0		Yes	No	1 2 4	1	1	0	1	0	0	0	0	0	0		Don't know	1 2 5 7	1	1	0	0	1	0	1	0	0	0	0
1022	5	115	1	2	15	Yes	No	No	Yes	No	No	15000											Yes	1	1	0	0	0	0	0	0	0	0	0		Yes	5 7	0	0	0	0	1	0	1	0	0	0	0
1023	1	184	0	2	2	Yes	No	No	No	No	No	15000	1	1	0	0	0	0	0	0		Yes	No	1	1	0	0	0	0	0	0	0	0	0		No	1 2	1	1	0	0	0	0	0	0	0	0	0
1024	1	121	0	6	12	Yes	Yes	Yes	Yes	Yes	Yes	12000	1 2	1	1	0	0	0	0	0		Yes	No	1 2 7	1	1	0	0	0	0	1	0	0	0		Yes	1 5 7	1	0	0	0	1	0	1	0	0	0	0
1025	3	167	0	6	25	Yes	Yes	No	No	No	No	10000	5	0	0	0	0	1	0	0		Yes	Yes	1 2	1	1	0	0	0	0	0	0	0	0		Yes	1 2 5 7	1	1	0	0	1	0	1	0	0	0	0
1026	3	167	0	4	1	Yes	Yes	Yes	Yes	No	No	4000	1	1	0	0	0	0	0	0		Yes	No	1 3	1	0	1	0	0	0	0	0	0	0		No	1 2 5 6 7 9	1	1	0	0	1	1	1	0	1	0	0
1027	6	116	0	0	25	No	No	Yes	No	No	No	9000	5	0	0	0	0	1	0	0		Yes	No	1	1	0	0	0	0	0	0	0	0	0		Don't know	1 2	1	1	0	0	0	0	0	0	0	0	0
1028	1	184	1	9	5	Yes	No	No	No	No	No	15000	5	0	0	0	0	1	0	0		No	No	97	0	0	0	0	0	0	0	0	0	1		Don't know	97	0	0	0	0	0	0	0	0	0	0	1
1029	4	166	1	6	9	Yes	Yes	Yes	No	No	Yes	14000	5	0	0	0	0	1	0	0		Yes	No	1	1	0	0	0	0	0	0	0	0	0		Yes	1 2	1	1	0	0	0	0	0	0	0	0	0
1030	4	202	1	11	0	Yes	Yes	Yes	No	No	Yes	25000	5	0	0	0	0	1	0	0		Yes	No	1	1	0	0	0	0	0	0	0	0	0		Yes	2 5	0	1	0	0	1	0	0	0	0	0	0
1031	3	160	1	6	22	Yes	Yes	Yes	Yes	No	No	4000	1	1	0	0	0	0	0	0		Yes	Yes	2 3	0	1	1	0	0	0	0	0	0	0		No	1 2 5 7	1	1	0	0	1	0	1	0	0	0	0
1032	5	118	1	0	6	Yes	Yes	Yes	Yes	Yes	Yes	20000	5	0	0	0	0	1	0	0		Yes	No	1 4	1	0	0	1	0	0	0	0	0	0		Yes	1 2 9	1	1	0	0	0	0	0	0	1	0	0
1033	3	195	1	3	2	Yes	Yes	Yes	Yes	Yes	Yes	28000	1	1	0	0	0	0	0	0		Yes	No	1 2	1	1	0	0	0	0	0	0	0	0		No	1 2 5 7	1	1	0	0	1	0	1	0	0	0	0
1034	3	133	0	9	8	Yes	No	No	No	No	Yes	15000	3	0	0	1	0	0	0	0		Yes	No	1 4	1	0	0	1	0	0	0	0	0	0		Yes	1 2 5	1	1	0	0	1	0	0	0	0	0	0
1035	1	184	0	0	20	Yes	No	No	No	No	No	9000	5	0	0	0	0	1	0	0		No	No	1 2 3 8	1	1	1	0	0	0	0	1	0	0		Yes	1 2 5 6 7	1	1	0	0	1	1	1	0	0	0	0
1036	4	200	1	3	20	Yes	No	No	No	No	No	6000	5	0	0	0	0	1	0	0		No	Yes	97	0	0	0	0	0	0	0	0	0	1		Don't know	97	0	0	0	0	0	0	0	0	0	0	1
1037	6	117	0	10	0	Yes	Yes	No	Yes	No	No	10000	5	0	0	0	0	1	0	0		Yes	No	1 2	1	1	0	0	0	0	0	0	0	0		Yes	2 3 5 7 96	0	1	1	0	1	0	1	0	0	1	0	Blood jomat hoye jai
1038	3	192	0	5	6	Yes	No	No	Yes	No	Yes	18000	5	0	0	0	0	1	0	0		Yes	Yes	2	0	1	0	0	0	0	0	0	0	0		Don't know	1 2 5	1	1	0	0	1	0	0	0	0	0	0
1039	3	170	0	8	22	Yes	No	No	No	No	No	15600	5	0	0	0	0	1	0	0		Yes	No	1 2	1	1	0	0	0	0	0	0	0	0		Yes	1 2	1	1	0	0	0	0	0	0	0	0	0
1040	1	143	1	4	2	Yes	No	No	No	Yes	Yes	15000	1	1	0	0	0	0	0	0		Yes	No	97	0	0	0	0	0	0	0	0	0	1		No	1 2 5 7	1	1	0	0	1	0	1	0	0	0	0
1041	3	170	0	10	3	No	No	No	Yes	Yes	Yes	120000	1	1	0	0	0	0	0	0		Yes	No	1 8	1	0	0	0	0	0	0	1	0	0		No	1 3 5 7 9	1	0	1	0	1	0	1	0	1	0	0
1042	2	198	1	6	8	Yes	Yes	Yes	No	Yes	Yes	15000	5	0	0	0	0	1	0	0		Yes	No	1 2	1	1	0	0	0	0	0	0	0	0		Yes	1 2 9	1	1	0	0	0	0	0	0	1	0	0
1043	2	23	0	7	9	Yes	Yes	No	No	Yes	Yes	20000	5	0	0	0	0	1	0	0		Yes	No	1	1	0	0	0	0	0	0	0	0	0		Yes	1 2 3	1	1	1	0	0	0	0	0	0	0	0
1044	4	166	1	8	27	Yes	Yes	Yes	Yes	No	Yes	20000	5	0	0	0	0	1	0	0		Yes	No	1	1	0	0	0	0	0	0	0	0	0		Yes	1 2 6	1	1	0	0	0	1	0	0	0	0	0
1045	4	151	1	11	0	Yes	No	No	No	No	No	7000	1	1	0	0	0	0	0	0		Yes	Yes	2 4	0	1	0	1	0	0	0	0	0	0		Yes	1 2 3 6	1	1	1	0	0	1	0	0	0	0	0
1046	3	152	1	10	13	Yes	Yes	Yes	Yes	Yes	Yes	8000	1	1	0	0	0	0	0	0		Yes	No	1 4 8	1	0	0	1	0	0	0	1	0	0		Yes	1 2 7	1	1	0	0	0	0	1	0	0	0	0
1047	3	124	1	8	20	Yes	No	No	No	No	No	9000	1	1	0	0	0	0	0	0		Yes	Yes	1 2 7	1	1	0	0	0	0	1	0	0	0		Don't know	1 2 7 8	1	1	0	0	0	0	1	1	0	0	0
1048	4	135	1	6	0	Yes	No	No	No	No	No	8000											No	1	1	0	0	0	0	0	0	0	0	0		Yes	1 2 6	1	1	0	0	0	1	0	0	0	0	0
1049	4	202	1	8	0	Yes	Yes	Yes	No	No	Yes	8000	5	0	0	0	0	1	0	0		Yes	Yes	2 4	0	1	0	1	0	0	0	0	0	0		Don't know	1 2 6 7	1	1	0	0	0	1	1	0	0	0	0
1050	3	170	0	9	6	Yes	Yes	Yes	Yes	No	No	12000	1	1	0	0	0	0	0	0		Yes	No	1 5	1	0	0	0	1	0	0	0	0	0		Yes	1 2 5 7	1	1	0	0	1	0	1	0	0	0	0
1051	6	117	0	5	5	Yes	No	No	No	No	No	-99	1	1	0	0	0	0	0	0		Yes	No	1 2	1	1	0	0	0	0	0	0	0	0		Yes	1 2 5 7	1	1	0	0	1	0	1	0	0	0	0
1052	5	144	0	6	15	Yes	Yes	Yes	Yes	Yes	Yes	18000	1 2	1	1	0	0	0	0	0		Yes	Yes	1 2 5	1	1	0	0	1	0	0	0	0	0		No	1 2 3 5 7	1	1	1	0	1	0	1	0	0	0	0
1053	4	135	1	1	6	Yes	Yes	Yes	Yes	No	Yes	18000	5	0	0	0	0	1	0	0		Yes	No	1 5	1	0	0	0	1	0	0	0	0	0		Yes	1 2 5 7	1	1	0	0	1	0	1	0	0	0	0
1054	1	147	0	7	21	Yes	Yes	Yes	Yes	Yes	Yes	16000	1	1	0	0	0	0	0	0		Yes	No	1 2	1	1	0	0	0	0	0	0	0	0		Yes	1 2 5 7	1	1	0	0	1	0	1	0	0	0	0
1055	3	176	0	10	17	Yes	No	No	Yes	Yes	Yes	14500	1	1	0	0	0	0	0	0		Yes	No	1 2 8	1	1	0	0	0	0	0	1	0	0		Yes	1 2 4 5 7 9	1	1	0	1	1	0	1	0	1	0	0
1056	3	187	0	2	26	Yes	Yes	Yes	Yes	Yes	Yes	10000	1	1	0	0	0	0	0	0		Yes	Yes	1	1	0	0	0	0	0	0	0	0	0		No	1 2 6	1	1	0	0	0	1	0	0	0	0	0
1057	3	136	1	10	0	Yes	Yes	Yes	Yes	Yes	No	12000	1	1	0	0	0	0	0	0		Yes	No	4 5	0	0	0	1	1	0	0	0	0	0		Yes	1 2	1	1	0	0	0	0	0	0	0	0	0
1058	4	151	1	6	0	Yes	No	No	No	No	No	12000	5	0	0	0	0	1	0	0		Yes	No	97	0	0	0	0	0	0	0	0	0	1		Don't know	1 2	1	1	0	0	0	0	0	0	0	0	0
1059	3	152	1	2	17	Yes	No	No	No	No	No	8000	1	1	0	0	0	0	0	0		Yes	No	97	0	0	0	0	0	0	0	0	0	1		Don't know	97	0	0	0	0	0	0	0	0	0	0	1
1060	5	113	1	10	0	Yes	Yes	Yes	Yes	Yes	Yes	12000	1 2	1	1	0	0	0	0	0		Yes	No	2	0	1	0	0	0	0	0	0	0	0		Don't know	1 2 7	1	1	0	0	0	0	1	0	0	0	0
1061	5	125	1	6	24	Yes	Yes	No	Yes	No	Yes	12000	1	1	0	0	0	0	0	0		Yes	No	1 2	1	1	0	0	0	0	0	0	0	0		Don't know	1 2 7 9	1	1	0	0	0	0	1	0	1	0	0
1062	2	198	0	2	22	Yes	Yes	Yes	Yes	Yes	Yes	12000	4	0	0	0	1	0	0	0		Yes	Yes	1 5	1	0	0	0	1	0	0	0	0	0		Yes	1 2 6 7 9	1	1	0	0	0	1	1	0	1	0	0
1063	3	138	0	2	25	Yes	Yes	Yes	No	No	No	9000	1	1	0	0	0	0	0	0		Yes	Yes	1 4 5 8	1	0	0	1	1	0	0	1	0	0		Yes	1 2 4 5 7 9	1	1	0	1	1	0	1	0	1	0	0
1064	1	129	0	6	17	Yes	Yes	Yes	Yes	Yes	No	10000	1	1	0	0	0	0	0	0		Yes	No	1	1	0	0	0	0	0	0	0	0	0		Yes	1 2 9	1	1	0	0	0	0	0	0	1	0	0
1065	4	65	0	2	15	Yes	No	No	No	No	No	9000	5	0	0	0	0	1	0	0		Yes	No	97	0	0	0	0	0	0	0	0	0	1		Don't know	97	0	0	0	0	0	0	0	0	0	0	1
1066	4	65	1	4	16	Yes	No	No	No	Yes	Yes	10000											No	97	0	0	0	0	0	0	0	0	0	1		Don't know	1 2	1	1	0	0	0	0	0	0	0	0	0
1067	2	145	0	7	12	Yes	Yes	No	No	No	No	10000	1 2	1	1	0	0	0	0	0		Yes	No	1	1	0	0	0	0	0	0	0	0	0		No	1 2 6	1	1	0	0	0	1	0	0	0	0	0
1068	3	159	1	4	26	Yes	Yes	No	Yes	Yes	No	25000	1	1	0	0	0	0	0	0		Yes	No	1 2 3	1	1	1	0	0	0	0	0	0	0		Don't know	1 2 5 9	1	1	0	0	1	0	0	0	1	0	0
1069	4	193	1	4	0	Yes	Yes	Yes	Yes	No	Yes	15000	5	0	0	0	0	1	0	0		Yes	No	2	0	1	0	0	0	0	0	0	0	0		No	1 2 6	1	1	0	0	0	1	0	0	0	0	0
1070	4	132	1	0	5	Yes	No	No	Yes	No	No	12500	1	1	0	0	0	0	0	0		Yes	Yes	1 2	1	1	0	0	0	0	0	0	0	0		No	1 2 5	1	1	0	0	1	0	0	0	0	0	0
1071	5	153	0	8	24	Yes	Yes	Yes	No	Yes	Yes	10000	1 2	1	1	0	0	0	0	0		Yes	No	1 8	1	0	0	0	0	0	0	1	0	0		Yes	1 6	1	0	0	0	0	1	0	0	0	0	0
1072	2	127	1	8	22	Yes	Yes	Yes	No	No	No	30000	5	0	0	0	0	1	0	0		No	No	1 5	1	0	0	0	1	0	0	0	0	0		Yes	2 4 5 7 9	0	1	0	1	1	0	1	0	1	0	0
1073	6	155	0	10	0	Yes	No	No	No	No	No	7000	5	0	0	0	0	1	0	0		Yes	Yes	97	0	0	0	0	0	0	0	0	0	1		Don't know	97	0	0	0	0	0	0	0	0	0	0	1
1074	3	138	1	10	4	Yes	No	No	Yes	Yes	No	12500	1 2	1	1	0	0	0	0	0		Yes	No	1 8	1	0	0	0	0	0	0	1	0	0		No	1 2 5 8 9	1	1	0	0	1	0	0	1	1	0	0
1075	3	197	1	0	22	Yes	Yes	Yes	No	No	Yes	30000	5	0	0	0	0	1	0	0		Yes	No	1 2	1	1	0	0	0	0	0	0	0	0		Yes	1 2 5 7 9	1	1	0	0	1	0	1	0	1	0	0
1076	2	163	0	9	27	Yes	Yes	Yes	Yes	No	Yes	20000	5	0	0	0	0	1	0	0		No	No	97	0	0	0	0	0	0	0	0	0	1		Yes	1 2	1	1	0	0	0	0	0	0	0	0	0
1077	3	133	1	4	13	Yes	No	No	Yes	Yes	Yes	22000	1 2	1	1	0	0	0	0	0		Yes	No	1 5	1	0	0	0	1	0	0	0	0	0		No	1 2 5 7	1	1	0	0	1	0	1	0	0	0	0
1078	6	194	0	4	28	Yes	Yes	Yes	Yes	Yes	No	20000	1 2	1	1	0	0	0	0	0		Yes	No	1	1	0	0	0	0	0	0	0	0	0		No	1 2 9	1	1	0	0	0	0	0	0	1	0	0
1079	3	165	0	11	1	Yes	Yes	Yes	Yes	Yes	Yes	9000	1	1	0	0	0	0	0	0		Yes	No	1 7 8	1	0	0	0	0	0	1	1	0	0		No	1 2 4 5 7	1	1	0	1	1	0	1	0	0	0	0
1080	5	157	1	5	16	Yes	Yes	Yes	Yes	Yes	Yes	30000	1	1	0	0	0	0	0	0		Yes	Yes
1081	6	150	1	8	8	Yes	No	No	No	No	No	8000	5	0	0	0	0	1	0	0		Yes	No	1 2	1	1	0	0	0	0	0	0	0	0		Yes	1 2 3 5 6 7	1	1	1	0	1	1	1	0	0	0	0
1082	5	171	0	5	6	Yes	Yes	Yes	Yes	Yes	Yes	13000	1	1	0	0	0	0	0	0		Yes	No	1 2	1	1	0	0	0	0	0	0	0	0		Yes	1 2 5 7 9	1	1	0	0	1	0	1	0	1	0	0
1083	5	171	1	5	16	Yes	No	No	Yes	Yes	No	10000	5	0	0	0	0	1	0	0		Yes	Yes
1084	4	148	1	8	4	Yes	Yes	Yes	Yes	No	Yes	20000	1	1	0	0	0	0	0	0		Yes	No	1 7	1	0	0	0	0	0	1	0	0	0		No	1 2	1	1	0	0	0	0	0	0	0	0	0
1085	2	126	1	6	0	Yes	Yes	Yes	No	Yes	Yes	12000	5	0	0	0	0	1	0	0		Yes	No	2	0	1	0	0	0	0	0	0	0	0		Yes	1 2	1	1	0	0	0	0	0	0	0	0	0
1086	1	141	1	2	0	Yes	Yes	Yes	Yes	No	No	7300	1	1	0	0	0	0	0	0		Yes	No	1 2 4 5	1	1	0	1	1	0	0	0	0	0		Yes	1 2 4 5 7 8 9	1	1	0	1	1	0	1	1	1	0	0
1087	6	194	0	3	27	Yes	Yes	Yes	Yes	Yes	Yes	50000	1	1	0	0	0	0	0	0		Yes	No	1 2 6 8	1	1	0	0	0	1	0	1	0	0		Yes	1 2 3 5 6 9	1	1	1	0	1	1	0	0	1	0	0
1088	3	124	1	8	3	Yes	No	No	No	No	No	8000	1 2	1	1	0	0	0	0	0		Yes	Yes	1 2	1	1	0	0	0	0	0	0	0	0		Yes	1 2 5	1	1	0	0	1	0	0	0	0	0	0
1089	1	164	0	10	15	Yes	No	No	No	No	No	15000	5	0	0	0	0	1	0	0		Yes	No	97	0	0	0	0	0	0	0	0	0	1		Yes	2	0	1	0	0	0	0	0	0	0	0	0
1090	3	161	1	6	23	Yes	No	No	No	No	Yes	9000	1 3	1	0	1	0	0	0	0		Yes	No	1 2	1	1	0	0	0	0	0	0	0	0		Yes	1 2 4 5 7	1	1	0	1	1	0	1	0	0	0	0
1091	6	137	0	5	9	Yes	Yes	Yes	Yes	No	Yes	12000											No	97	0	0	0	0	0	0	0	0	0	1		Yes	1 2 4	1	1	0	1	0	0	0	0	0	0	0
1092	2	23	1	3	18	Yes	Yes	Yes	No	Yes	Yes	15000	5	0	0	0	0	1	0	0		Yes	No	1 4	1	0	0	1	0	0	0	0	0	0		Yes	1 2 6	1	1	0	0	0	1	0	0	0	0	0
1093	1	201	0	9	8	Yes	No	No	Yes	No	Yes	7000	1	1	0	0	0	0	0	0		Yes	No	1 2 5	1	1	0	0	1	0	0	0	0	0		No	1 2 4 6	1	1	0	1	0	1	0	0	0	0	0
1094	3	159	0	10	13	Yes	Yes	Yes	Yes	Yes	No	13000	1	1	0	0	0	0	0	0		Yes	No	97	0	0	0	0	0	0	0	0	0	1		Don't know	1 2	1	1	0	0	0	0	0	0	0	0	0
1095	4	151	0	6	0	Yes	No	No	No	No	No	10000	5	0	0	0	0	1	0	0		Yes	No	97	0	0	0	0	0	0	0	0	0	1		Don't know	97	0	0	0	0	0	0	0	0	0	0	1
1096	2	145	0	11	14	Yes	No	No	No	No	No	12108											No	1 2	1	1	0	0	0	0	0	0	0	0		Don't know	1 2 7 9	1	1	0	0	0	0	1	0	1	0	0
1097	3	165	0	11	11	Yes	Yes	Yes	No	Yes	Yes	12000	5	0	0	0	0	1	0	0		Yes	No	1 2 8	1	1	0	0	0	0	0	1	0	0		Yes	1 2 4 5 7 9	1	1	0	1	1	0	1	0	1	0	0
1098	3	160	1	0	6	Yes	Yes	Yes	Yes	Yes	No	7000	1	1	0	0	0	0	0	0		Yes	No	1 2	1	1	0	0	0	0	0	0	0	0		No	1 2 6 7 96	1	1	0	0	0	1	1	0	0	1	0	Patla paykhana
1099	6	150	0	4	20	Yes	No	No	No	No	No	3500	5	0	0	0	0	1	0	0		Yes	No	4 5	0	0	0	1	1	0	0	0	0	0		No	1 2	1	1	0	0	0	0	0	0	0	0	0
1100	4	200	0	3	17	Yes	No	No	No	No	Yes	14000	1	1	0	0	0	0	0	0		Yes	No	1 2	1	1	0	0	0	0	0	0	0	0		Yes	1 2 5 6	1	1	0	0	1	1	0	0	0	0	0
1101	5	118	0	0	25	Yes	No	No	Yes	No	No	10000											No	1	1	0	0	0	0	0	0	0	0	0		Yes	1 2 7	1	1	0	0	0	0	1	0	0	0	0
1102	3	140	0	6	10	Yes	No	No	Yes	No	Yes	10000	1	1	0	0	0	0	0	0		Yes	No	1 3 7 8	1	0	1	0	0	0	1	1	0	0		No	1 2 5 7 9	1	1	0	0	1	0	1	0	1	0	0
1103	4	200	0	4	20	Yes	Yes	Yes	Yes	Yes	Yes	15000	1	1	0	0	0	0	0	0		Yes	No	1 2 5	1	1	0	0	1	0	0	0	0	0		No	1 2 5 7 9	1	1	0	0	1	0	1	0	1	0	0
1104	3	182	1	4	11	Yes	Yes	Yes	Yes	Yes	Yes	15000	1	1	0	0	0	0	0	0		Yes	No	1 2	1	1	0	0	0	0	0	0	0	0		No	1 5 7 9	1	0	0	0	1	0	1	0	1	0	0
1105	1	147	0	11	29	Yes	Yes	Yes	No	Yes	Yes	10000	5	0	0	0	0	1	0	0		Yes	No	1 8	1	0	0	0	0	0	0	1	0	0		Yes	1 2	1	1	0	0	0	0	0	0	0	0	0
1106	3	160	0	0	25	Yes	Yes	Yes	Yes	Yes	Yes	18000	1	1	0	0	0	0	0	0		Yes	No	97	0	0	0	0	0	0	0	0	0	1		Don't know	1 2	1	1	0	0	0	0	0	0	0	0	0
1107	1	201	1	2	3	Yes	No	No	No	Yes	Yes	8000											No	1	1	0	0	0	0	0	0	0	0	0		Yes	1 2	1	1	0	0	0	0	0	0	0	0	0
1108	2	23	1	1	17	Yes	Yes	Yes	No	No	Yes	14000	5	0	0	0	0	1	0	0		Yes	No	1	1	0	0	0	0	0	0	0	0	0		Yes	1 2 6 7	1	1	0	0	0	1	1	0	0	0	0
1109	3	170	0	9	20	Yes	Yes	Yes	Yes	No	No	16500	1	1	0	0	0	0	0	0		Yes	No	1	1	0	0	0	0	0	0	0	0	0		Yes	1 2 7	1	1	0	0	0	0	1	0	0	0	0
1110	5	114	1	0	16	Yes	Yes	Yes	Yes	Yes	Yes	30000	1 2	1	1	0	0	0	0	0		Yes	Yes	1 2	1	1	0	0	0	0	0	0	0	0		Yes	1 2 7	1	1	0	0	0	0	1	0	0	0	0
1111	1	143	1	6	15	Yes	No	No	No	No	No	6000	5	0	0	0	0	1	0	0		Yes	Yes	4	0	0	0	1	0	0	0	0	0	0		Don't know	97	0	0	0	0	0	0	0	0	0	0	1
1112	3	186	1	5	13	Yes	Yes	Yes	Yes	Yes	Yes	16500	1 3	1	0	1	0	0	0	0		Yes	No	1 2	1	1	0	0	0	0	0	0	0	0		Yes	1 2 5 6 7	1	1	0	0	1	1	1	0	0	0	0
1113	3	181	0	4	10	Yes	No	No	Yes	No	No	6000	1	1	0	0	0	0	0	0		Yes	No	1	1	0	0	0	0	0	0	0	0	0		No	1 2 7	1	1	0	0	0	0	1	0	0	0	0
1114	4	134	0	6	0	Yes	Yes	Yes	Yes	Yes	Yes	12000											No	1 2	1	1	0	0	0	0	0	0	0	0		Yes	1 5 6	1	0	0	0	1	1	0	0	0	0	0
1115	4	166	0	11	10	Yes	No	No	Yes	No	No	25000	1	1	0	0	0	0	0	0		Yes	No	2 5	0	1	0	0	1	0	0	0	0	0		Yes	1 2 6	1	1	0	0	0	1	0	0	0	0	0
1116	6	137	1	11	6	Yes	No	No	No	No	Yes	12000											No	1 2 3	1	1	1	0	0	0	0	0	0	0		Yes	1 2 3 5 6 7 8 9	1	1	1	0	1	1	1	1	1	0	0
1117	3	159	1	10	21	Yes	Yes	Yes	Yes	No	No	10000	1	1	0	0	0	0	0	0		Yes	No	97	0	0	0	0	0	0	0	0	0	1		Don't know	1 2 7 9	1	1	0	0	0	0	1	0	1	0	0
1118	3	192	0	4	27	Yes	Yes	Yes	Yes	Yes	Yes	15000	1	1	0	0	0	0	0	0		Yes	No	1 2	1	1	0	0	0	0	0	0	0	0		Yes	1 2 6	1	1	0	0	0	1	0	0	0	0	0
1119	6	190	0	0	15	Yes	Yes	Yes	No	No	No	16000											No	1 2 4 5	1	1	0	1	1	0	0	0	0	0		Yes	1 2 5 6 7 8 9	1	1	0	0	1	1	1	1	1	0	0
1120	4	65	1	8	0	Yes	Yes	Yes	Yes	Yes	Yes	25000	1	1	0	0	0	0	0	0		Yes	No	1	1	0	0	0	0	0	0	0	0	0		Yes	1 2 5	1	1	0	0	1	0	0	0	0	0	0
1121	6	155	1	0	13	Yes	Yes	Yes	Yes	Yes	Yes	16000	1	1	0	0	0	0	0	0		Yes	Yes	1 2	1	1	0	0	0	0	0	0	0	0		No	1 2 5 7	1	1	0	0	1	0	1	0	0	0	0
1122	3	149	0	4	3	Yes	Yes	Yes	Yes	Yes	Yes	30000	1	1	0	0	0	0	0	0		Yes	No	1 3 4 8	1	0	1	1	0	0	0	1	0	0		Yes	1 2 3 5 7	1	1	1	0	1	0	1	0	0	0	0
1123	3	186	0	10	11	Yes	Yes	Yes	Yes	Yes	Yes	15000	1	1	0	0	0	0	0	0		Yes	No	1 8	1	0	0	0	0	0	0	1	0	0		No	1 2 3 5 8 9	1	1	1	0	1	0	0	1	1	0	0
1124	1	164	1	2	27	Yes	No	No	No	No	No	8000	5	0	0	0	0	1	0	0		Yes	No	2	0	1	0	0	0	0	0	0	0	0		Yes	1 2 6	1	1	0	0	0	1	0	0	0	0	0
1125	2	126	0	8	24	Yes	No	No	No	No	No	16000	5	0	0	0	0	1	0	0		Yes	No	1 2 8	1	1	0	0	0	0	0	1	0	0		Yes	1 9	1	0	0	0	0	0	0	0	1	0	0
1126	3	160	1	5	24	Yes	No	No	Yes	No	No	12000	1	1	0	0	0	0	0	0		Yes	No	2	0	1	0	0	0	0	0	0	0	0		Don't know	1 5	1	0	0	0	1	0	0	0	0	0	0
1127	3	179	1	3	0	Yes	Yes	Yes	Yes	Yes	Yes	35000	1	1	0	0	0	0	0	0		Yes	No	1	1	0	0	0	0	0	0	0	0	0		No	1	1	0	0	0	0	0	0	0	0	0	0
1128	5	153	1	8	10	Yes	Yes	Yes	Yes	Yes	Yes	32000	1	1	0	0	0	0	0	0		Yes	No	1 2 3 5	1	1	1	0	1	0	0	0	0	0		No	1 2 3 5 7	1	1	1	0	1	0	1	0	0	0	0
1129	2	131	0	6	18	Yes	Yes	Yes	No	No	No	12000	5	0	0	0	0	1	0	0		Yes	No	1	1	0	0	0	0	0	0	0	0	0		Yes	1 2 6	1	1	0	0	0	1	0	0	0	0	0
1130	3	165	1	3	21	Yes	Yes	Yes	Yes	Yes	No	18000	1	1	0	0	0	0	0	0		Yes	No	1 2 8	1	1	0	0	0	0	0	1	0	0		Yes	1 2 5 7 9	1	1	0	0	1	0	1	0	1	0	0
1131	1	121	1	0	27	Yes	No	No	Yes	No	No	9500	5	0	0	0	0	1	0	0		Yes	No	2 6	0	1	0	0	0	1	0	0	0	0		Yes	1 2 3 5	1	1	1	0	1	0	0	0	0	0	0
1132	3	179	1	0	25	Yes	Yes	Yes	Yes	Yes	Yes	40000	1 3	1	0	1	0	0	0	0		Yes	No	1 2 4	1	1	0	1	0	0	0	0	0	0		Yes	1 2 5 7 9	1	1	0	0	1	0	1	0	1	0	0
1133	1	203	1	8	22	Yes	No	No	Yes	No	No	10000	5	0	0	0	0	1	0	0		Yes	Yes	1 2 4	1	1	0	1	0	0	0	0	0	0		Yes	1 2 5 9	1	1	0	0	1	0	0	0	1	0	0
1134	5	115	1	3	22	Yes	Yes	No	Yes	No	Yes	14000	5	0	0	0	0	1	0	0		Yes	Yes	1 2	1	1	0	0	0	0	0	0	0	0		Yes	1 2 7	1	1	0	0	0	0	1	0	0	0	0
1135	3	180	1	1	8	Yes	No	No	Yes	Yes	Yes	20000	1	1	0	0	0	0	0	0		Yes	No	5 8	0	0	0	0	1	0	0	1	0	0		Yes	1 2 5	1	1	0	0	1	0	0	0	0	0	0
1136	6	155	0	3	0	Yes	No	No	No	No	No	90000											No	1 2	1	1	0	0	0	0	0	0	0	0		Don't know	1 2 5 6	1	1	0	0	1	1	0	0	0	0	0
1137	6	91	0	11	6	Yes	Yes	Yes	Yes	Yes	Yes	19000	1	1	0	0	0	0	0	0		Yes	No	1 2 4 7 8	1	1	0	1	0	0	1	1	0	0		Yes	1 2 3 4 5 6 7 9	1	1	1	1	1	1	1	0	1	0	0
1138	2	158	0	7	21	Yes	No	No	No	No	No	7000	5	0	0	0	0	1	0	0		Yes	No	1	1	0	0	0	0	0	0	0	0	0		Don't know	1 2	1	1	0	0	0	0	0	0	0	0	0
1139	3	181	0	7	14	Yes	Yes	Yes	Yes	Yes	Yes	10000	1	1	0	0	0	0	0	0		Yes	No	1 2 4	1	1	0	1	0	0	0	0	0	0		Don't know	97	0	0	0	0	0	0	0	0	0	0	1
1140	3	138	1	1	20	Yes	Yes	Yes	Yes	Yes	Yes	40000	1	1	0	0	0	0	0	0		Yes	No	1 8	1	0	0	0	0	0	0	1	0	0		Yes	1 2 4 7 9	1	1	0	1	0	0	1	0	1	0	0
1141	3	186	0	1	18	Yes	Yes	Yes	Yes	No	Yes	10500	1	1	0	0	0	0	0	0		Yes	No	1 2	1	1	0	0	0	0	0	0	0	0		Yes	1 2 9	1	1	0	0	0	0	0	0	1	0	0
1142	3	196	0	0	29	Yes	Yes	No	Yes	No	No	14000	1	1	0	0	0	0	0	0		Yes	No	4 8	0	0	0	1	0	0	0	1	0	0		Yes	1 2 7	1	1	0	0	0	0	1	0	0	0	0
1143	3	152	0	11	5	Yes	No	No	Yes	No	No	10000	1	1	0	0	0	0	0	0		Yes	No	1 8	1	0	0	0	0	0	0	1	0	0		Yes	1 2 5	1	1	0	0	1	0	0	0	0	0	0
1144	3	136	1	2	26	Yes	Yes	Yes	Yes	Yes	Yes	8000	1	1	0	0	0	0	0	0		Yes	No	2	0	1	0	0	0	0	0	0	0	0		Don't know	1 2 6 7	1	1	0	0	0	1	1	0	0	0	0
1145	3	123	1	8	9	Yes	Yes	Yes	Yes	No	Yes	14000	1	1	0	0	0	0	0	0		Yes	No	1	1	0	0	0	0	0	0	0	0	0		No	1 2 4 5 7	1	1	0	1	1	0	1	0	0	0	0
1146	3	192	0	2	13	Yes	Yes	Yes	Yes	No	Yes	10000	5	0	0	0	0	1	0	0		Yes	No	1 2	1	1	0	0	0	0	0	0	0	0		Yes	1 2 5	1	1	0	0	1	0	0	0	0	0	0
1147	1	129	0	7	8	Yes	No	Yes	Yes	No	No	15000	5	0	0	0	0	1	0	0		Yes	No	97	0	0	0	0	0	0	0	0	0	1		Yes	1 2	1	1	0	0	0	0	0	0	0	0	0
1148	4	132	0	5	6	Yes	No	No	No	No	No	10000	1	1	0	0	0	0	0	0		Yes	Yes	97	0	0	0	0	0	0	0	0	0	1		Don't know	97	0	0	0	0	0	0	0	0	0	0	1
1149	6	150	1	3	28	Yes	No	No	No	No	No	5000	5	0	0	0	0	1	0	0		Yes	No	1 2	1	1	0	0	0	0	0	0	0	0		Don't know	1 2 5 7	1	1	0	0	1	0	1	0	0	0	0
1150	6	117	0	6	23	Yes	No	No	No	No	No	5000	3	0	0	1	0	0	0	0		Yes	No	1 2	1	1	0	0	0	0	0	0	0	0		Yes	1 2 3	1	1	1	0	0	0	0	0	0	0	0
1151	3	172	0	2	22	Yes	Yes	Yes	Yes	Yes	No	27800	1 3	1	0	1	0	0	0	0		Yes	No	1	1	0	0	0	0	0	0	0	0	0		Yes	1 2	1	1	0	0	0	0	0	0	0	0	0
1152	4	122	0	0	22	Yes	Yes	Yes	No	No	No	8000	5	0	0	0	0	1	0	0		Yes	No	1	1	0	0	0	0	0	0	0	0	0		Yes	1 2	1	1	0	0	0	0	0	0	0	0	0
1153	3	159	1	10	19	Yes	Yes	No	No	Yes	No	9000	1	1	0	0	0	0	0	0		Yes	No	1 2	1	1	0	0	0	0	0	0	0	0		Don't know	1 2 7	1	1	0	0	0	0	1	0	0	0	0
1154	6	155	0	2	20	Yes	No	No	No	No	No	7000	5	0	0	0	0	1	0	0		Yes	No	97	0	0	0	0	0	0	0	0	0	1		Don't know	97	0	0	0	0	0	0	0	0	0	0	1
1155	1	203	0	8	3	Yes	No	No	No	No	Yes	10000	4	0	0	0	1	0	0	0		Yes	No	1 2	1	1	0	0	0	0	0	0	0	0		Yes	1 2 5	1	1	0	0	1	0	0	0	0	0	0
1156	4	120	1	2	0	Yes	No	No	No	No	Yes	9000	5	0	0	0	0	1	0	0		No	No	1	1	0	0	0	0	0	0	0	0	0		Yes	1 2	1	1	0	0	0	0	0	0	0	0	0
1157	5	153	1	8	3	Yes	No	No	No	No	No	13000	5	0	0	0	0	1	0	0		Yes	No	1 3 4	1	0	1	1	0	0	0	0	0	0		No	1 2 5 7 9	1	1	0	0	1	0	1	0	1	0	0
1158	3	195	1	0	14	Yes	Yes	Yes	Yes	No	No	25000	1	1	0	0	0	0	0	0		Yes	No	1 2	1	1	0	0	0	0	0	0	0	0		No	1 5 7 9	1	0	0	0	1	0	1	0	1	0	0
1159	3	187	0	1	15	Yes	No	No	No	Yes	No	8000	2	0	1	0	0	0	0	0		Yes	No	1 3 8	1	0	1	0	0	0	0	1	0	0		Yes	1 5 9	1	0	0	0	1	0	0	0	1	0	0
1160	2	126	0	8	27	Yes	No	No	No	No	No	5000											No	97	0	0	0	0	0	0	0	0	0	1		Don't know	1 2 7	1	1	0	0	0	0	1	0	0	0	0
1161	6	150	1	4	8	Yes	No	No	No	No	No	14000	5	0	0	0	0	1	0	0		Yes	No	1 2 6	1	1	0	0	0	1	0	0	0	0		Yes	1 2 3 4 5 6 7 8 9	1	1	1	1	1	1	1	1	1	0	0
1162	4	188	0	0	14	Yes	Yes	Yes	Yes	Yes	Yes	30000	1	1	0	0	0	0	0	0		Yes	No	1	1	0	0	0	0	0	0	0	0	0		Yes	1 2 4 6 9	1	1	0	1	0	1	0	0	1	0	0
1163	1	183	0	9	0	Yes	Yes	Yes	No	Yes	Yes	20000	1	1	0	0	0	0	0	0		Yes	No	1	1	0	0	0	0	0	0	0	0	0		Yes	1 2	1	1	0	0	0	0	0	0	0	0	0
1164	3	172	1	5	25	Yes	Yes	Yes	Yes	No	No	13000	1 3	1	0	1	0	0	0	0		Yes	No	1 2	1	1	0	0	0	0	0	0	0	0		Yes	1 2	1	1	0	0	0	0	0	0	0	0	0
1165	2	127	0	3	2	Yes	Yes	Yes	No	No	Yes	25000	1 3 4	1	0	1	1	0	0	0		Yes	No	1 2	1	1	0	0	0	0	0	0	0	0		Don't know	1 2 6	1	1	0	0	0	1	0	0	0	0	0
1166	3	149	0	5	3	Yes	No	No	Yes	Yes	No	10000	1	1	0	0	0	0	0	0		Yes	Yes	1	1	0	0	0	0	0	0	0	0	0		Yes	1 2	1	1	0	0	0	0	0	0	0	0	0
1167	3	167	0	6	9	Yes	Yes	Yes	Yes	No	No	13000	5	0	0	0	0	1	0	0		Yes	No	1 2	1	1	0	0	0	0	0	0	0	0		Yes	1 5	1	0	0	0	1	0	0	0	0	0	0
1168	4	132	0	10	25	Yes	Yes	Yes	Yes	Yes	Yes	15000	1	1	0	0	0	0	0	0		Yes	Yes	1 4	1	0	0	1	0	0	0	0	0	0		No	1 2 3 5 7 9 96	1	1	1	0	1	0	1	0	1	1	0	Patla paikhana
1169	1	141	0	11	8	Yes	Yes	Yes	No	Yes	Yes	16000	1 2	1	1	0	0	0	0	0		Yes	No	1 2 4 8	1	1	0	1	0	0	0	1	0	0		Yes	1 2 4 5 8 9	1	1	0	1	1	0	0	1	1	0	0
1170	6	137	1	8	1	Yes	No	No	No	No	Yes	12000	5	0	0	0	0	1	0	0		Yes	No	1 2 4	1	1	0	1	0	0	0	0	0	0		Yes	1 2 5 7	1	1	0	0	1	0	1	0	0	0	0
1171	1	129	1	0	17	Yes	Yes	Yes	Yes	Yes	Yes	6000	5	0	0	0	0	1	0	0		Yes	Yes	97	0	0	0	0	0	0	0	0	0	1		Don't know	97	0	0	0	0	0	0	0	0	0	0	1
1172	6	150	1	2	11	Yes	No	No	No	No	No	5000	1	1	0	0	0	0	0	0		Yes	No	97	0	0	0	0	0	0	0	0	0	1		Yes	1 2 5	1	1	0	0	1	0	0	0	0	0	0
1173	3	195	0	10	27	Yes	Yes	Yes	Yes	Yes	No	25000	1	1	0	0	0	0	0	0		Yes	No	1 2	1	1	0	0	0	0	0	0	0	0		Yes	1 5 7	1	0	0	0	1	0	1	0	0	0	0
1174	6	190	1	1	10	Yes	Yes	Yes	Yes	No	Yes	12000											No	1 2	1	1	0	0	0	0	0	0	0	0		Don't know	1 2 6 7 8	1	1	0	0	0	1	1	1	0	0	0
1175	3	124	1	8	12	Yes	No	No	No	No	No	6000	1	1	0	0	0	0	0	0		Yes	Yes	1 2 4	1	1	0	1	0	0	0	0	0	0		Yes	1 2 5 7 9	1	1	0	0	1	0	1	0	1	0	0
1176	6	91	1	4	23	Yes	Yes	Yes	Yes	Yes	Yes	26000	1	1	0	0	0	0	0	0		Yes	No	1 4 5 8	1	0	0	1	1	0	0	1	0	0		Yes	1 2 3 4 7 9	1	1	1	1	0	0	1	0	1	0	0
1177	6	117	0	5	22	Yes	No	No	No	Yes	No	13000	5	0	0	0	0	1	0	0		Yes	No	1 8	1	0	0	0	0	0	0	1	0	0		Yes	1 2 3 5 7 9	1	1	1	0	1	0	1	0	1	0	0
1178	2	177	1	0	23	Yes	No	No	Yes	No	Yes	12000	5	0	0	0	0	1	0	0		Yes	No	2 5	0	1	0	0	1	0	0	0	0	0		No	1 2 6 7	1	1	0	0	0	1	1	0	0	0	0
1179	2	127	0	11	29	Yes	Yes	Yes	No	No	Yes	12000	1 3	1	0	1	0	0	0	0		Yes	Yes	1 2	1	1	0	0	0	0	0	0	0	0		Yes	1 2 6 9	1	1	0	0	0	1	0	0	1	0	0
1180	4	134	1	6	5	Yes	Yes	Yes	No	No	Yes	8000	1	1	0	0	0	0	0	0		Yes	No	1 2	1	1	0	0	0	0	0	0	0	0		Don't know	1 2 6 9	1	1	0	0	0	1	0	0	1	0	0
1181	1	141	1	0	5	Yes	No	No	Yes	No	No	12000	5	0	0	0	0	1	0	0		No	No	1 2 8	1	1	0	0	0	0	0	1	0	0		Yes	2 7 96	0	1	0	1	0	0	1	0	0		0
1182	5	171	1	10	5	Yes	No	No	No	Yes	No	11000											No	1	1	0	0	0	0	0	0	0	0	0		Yes	1 7	1	0	0	0	0	0	1	0	0	0	0
1183	3	167	1	10	25	Yes	No	No	No	No	Yes	10000	5	0	0	0	0	1	0	0		Yes	No	1	1	0	0	0	0	0	0	0	0	0		Yes	1 2 5 7	1	1	0	0	1	0	1	0	0	0	0
1184	3	172	1	11	14	Yes	No	No	Yes	Yes	Yes	7000	1	1	0	0	0	0	0	0		Yes	No	1 7 8	1	0	0	0	0	0	1	1	0	0		No	1 2 5 7	1	1	0	0	1	0	1	0	0	0	0
1185	1	147	1	6	18	Yes	No	No	Yes	Yes	Yes	8000	5	0	0	0	0	1	0	0		Yes	No	1 2 4	1	1	0	1	0	0	0	0	0	0		Yes	1 2 4 5 7 8 9	1	1	0	1	1	0	1	1	1	0	0
1186	4	173	1	6	0	Yes	Yes	Yes	No	No	Yes	7000											No	1 5	1	0	0	0	1	0	0	0	0	0		Yes	1 2	1	1	0	0	0	0	0	0	0	0	0
1187	5	144	1	4	5	Yes	Yes	Yes	Yes	Yes	Yes	30000	1 2	1	1	0	0	0	0	0		Yes	No	1 2	1	1	0	0	0	0	0	0	0	0		Yes	1 6 7 9 96	1	0	0	0	0	1	1	0	1	1	0	Bomi
1188	3	123	0	3	25	Yes	Yes	Yes	Yes	No	No	20000	1	1	0	0	0	0	0	0		Yes	No	1	1	0	0	0	0	0	0	0	0	0		Yes	1 2 7	1	1	0	0	0	0	1	0	0	0	0
1189	2	198	0	7	8	Yes	Yes	Yes	Yes	Yes	Yes	40000	5	0	0	0	0	1	0	0		No	No	1 96	1	0	0	0	0	0	0	0	1	0	Durotto bozay na rakhley	Yes	1 2 4 5	1	1	0	1	1	0	0	0	0	0	0
1190	3	165	1	7	15	Yes	No	No	Yes	No	Yes	14000	1	1	0	0	0	0	0	0		Yes	No	1 2 4 8	1	1	0	1	0	0	0	1	0	0		Yes	1 2 3 4 7 8	1	1	1	1	0	0	1	1	0	0	0
1191	3	180	1	6	5	Yes	Yes	Yes	Yes	Yes	Yes	40000	2	0	1	0	0	0	0	0		Yes	No	1 8	1	0	0	0	0	0	0	1	0	0		Yes	1 7	1	0	0	0	0	0	1	0	0	0	0
1192	5	169	1	4	21	Yes	Yes	Yes	Yes	Yes	Yes	20000	1 2	1	1	0	0	0	0	0		Yes	No	1 5	1	0	0	0	1	0	0	0	0	0		Yes	1 5 7	1	0	0	0	1	0	1	0	0	0	0
1193	3	186	0	11	19	Yes	Yes	Yes	Yes	Yes	No	12500	3	0	0	1	0	0	0	0		Yes	No	1 2 4	1	1	0	1	0	0	0	0	0	0		Yes	1 2	1	1	0	0	0	0	0	0	0	0	0
1194	3	165	1	1	25	Yes	No	No	Yes	No	No	8000	5	0	0	0	0	1	0	0		Yes	Yes	1 4 5 8	1	0	0	1	1	0	0	1	0	0		Yes	1 2 4 5 6 7 9	1	1	0	1	1	1	1	0	1	0	0
1195	4	151	0	6	0	Yes	No	No	No	No	Yes	15000	5	0	0	0	0	1	0	0		Yes	No	97	0	0	0	0	0	0	0	0	0	1		Don't know	97	0	0	0	0	0	0	0	0	0	0	1
1196	2	127	0	11	8	Yes	No	No	No	No	Yes	15000	5	0	0	0	0	1	0	0		No permission to see	Yes	1 2	1	1	0	0	0	0	0	0	0	0		Yes	1 2 4 7 96	1	1	0	1	0	0	1	0	0	1	0	patla paykhana hoy
1197	6	137	0	3	25	Yes	No	No	Yes	Yes	Yes	7000	5	0	0	0	0	1	0	0		Yes	No	1	1	0	0	0	0	0	0	0	0	0		Yes	1 2 5 7 9	1	1	0	0	1	0	1	0	1	0	0
1198	1	203	1	1	26	Yes	No	No	No	No	Yes	20000	1	1	0	0	0	0	0	0		Yes	No	1 8	1	0	0	0	0	0	0	1	0	0		Don't know	1 2 5 7 9	1	1	0	0	1	0	1	0	1	0	0
1199	3	160	0	8	27	Yes	Yes	Yes	Yes	Yes	No	10000	1	1	0	0	0	0	0	0		Yes	No	1 2	1	1	0	0	0	0	0	0	0	0		Yes	1 2 6	1	1	0	0	0	1	0	0	0	0	0
1200	3	133	1	0	0	Yes	No	No	No	No	Yes	12000	1	1	0	0	0	0	0	0		Yes	No	1 2 4	1	1	0	1	0	0	0	0	0	0		Yes	1 2 5 7 9	1	1	0	0	1	0	1	0	1	0	0
1201	4	122	1	2	7	Yes	No	No	No	No	No	6000	5	0	0	0	0	1	0	0		Yes	No	5	0	0	0	0	1	0	0	0	0	0		Don't know	1 2 5 7	1	1	0	0	1	0	1	0	0	0	0
1202	2	127	1	2	24	Yes	No	No	No	No	Yes	12000	3	0	0	1	0	0	0	0		Yes	Yes	1	1	0	0	0	0	0	0	0	0	0		No	1 2 6	1	1	0	0	0	1	0	0	0	0	0
1203	3	149	1	8	29	Yes	No	No	No	Yes	Yes	9000	1 3	1	0	1	0	0	0	0		Yes	Yes	1	1	0	0	0	0	0	0	0	0	0		Yes	1	1	0	0	0	0	0	0	0	0	0	0
1204	2	158	1	10	0	Yes	No	No	No	No	No	15000	5	0	0	0	0	1	0	0		Yes	No	1 4	1	0	0	1	0	0	0	0	0	0		Yes	1 2	1	1	0	0	0	0	0	0	0	0	0
1205	5	113	0	1	27	Yes	Yes	Yes	Yes	Yes	Yes	15000	1	1	0	0	0	0	0	0		Yes	No	1 2 3	1	1	1	0	0	0	0	0	0	0		No	1 2 3 5 7 9	1	1	1	0	1	0	1	0	1	0	0
1206	3	165	0	5	12	Yes	No	No	No	Yes	No	14000	1 2	1	1	0	0	0	0	0		Yes	Yes	1 2 8	1	1	0	0	0	0	0	1	0	0		Yes	1 2 5 7 9	1	1	0	0	1	0	1	0	1	0	0
1207	3	187	0	2	2	Yes	Yes	Yes	Yes	Yes	Yes	15000	1 2	1	1	0	0	0	0	0		Yes	Yes	1 2	1	1	0	0	0	0	0	0	0	0		Yes	1 2 5	1	1	0	0	1	0	0	0	0	0	0
1208	3	159	0	2	27	Yes	Yes	Yes	No	No	No	11000	1	1	0	0	0	0	0	0		Yes	No	1 2 4	1	1	0	1	0	0	0	0	0	0		Don't know	1 2 6	1	1	0	0	0	1	0	0	0	0	0
1209	2	177	0	4	6	Yes	Yes	No	No	No	No	30000	5	0	0	0	0	1	0	0		Yes	No	97	0	0	0	0	0	0	0	0	0	1		Yes	1 2	1	1	0	0	0	0	0	0	0	0	0
1210	1	121	0	6	5	Yes	Yes	Yes	Yes	Yes	Yes	8000	1	1	0	0	0	0	0	0		Yes	No	1 4 5	1	0	0	1	1	0	0	0	0	0		No	1 2 5 7 8 9	1	1	0	0	1	0	1	1	1	0	0
1211	3	192	1	11	4	Yes	Yes	Yes	Yes	Yes	Yes	20000	1 2	1	1	0	0	0	0	0		Yes	No	1 5	1	0	0	0	1	0	0	0	0	0		No	1 2 3 4 5 7	1	1	1	1	1	0	1	0	0	0	0
1212	1	143	1	0	11	Yes	No	No	Yes	Yes	Yes	20000	1	1	0	0	0	0	0	0		Yes	No	1	1	0	0	0	0	0	0	0	0	0		Don't know	1 2 5 7	1	1	0	0	1	0	1	0	0	0	0
1213	1	183	1	0	16	Yes	No	No	No	No	No	10000	4	0	0	0	1	0	0	0		Yes	No	1 2	1	1	0	0	0	0	0	0	0	0		Yes	1 2 5	1	1	0	0	1	0	0	0	0	0	0
1214	4	120	1	11	0	Yes	Yes	Yes	Yes	Yes	Yes	23000	3	0	0	1	0	0	0	0		No	No	1 2 3	1	1	1	0	0	0	0	0	0	0		Yes	1 2	1	1	0	0	0	0	0	0	0	0	0
1215	4	128	0	5	13	Yes	Yes	Yes	No	No	No	8000	1	1	0	0	0	0	0	0		Yes	Yes	1 4	1	0	0	1	0	0	0	0	0	0		Yes	2 6	0	1	0	0	0	1	0	0	0	0	0
1216	1	203	0	6	5	Yes	No	No	No	No	No	8400	1	1	0	0	0	0	0	0		Yes	No	5	0	0	0	0	1	0	0	0	0	0		Don't know	1 2 6 7	1	1	0	0	0	1	1	0	0	0	0
1217	3	124	0	8	23	Yes	Yes	Yes	Yes	Yes	No	22000	5	0	0	0	0	1	0	0		Yes	No	1 4	1	0	0	1	0	0	0	0	0	0		Yes	1 2 6	1	1	0	0	0	1	0	0	0	0	0
1218	4	173	0	4	13	Yes	No	No	No	No	No	18000	1	1	0	0	0	0	0	0		Yes	No	1 2	1	1	0	0	0	0	0	0	0	0		Yes	1 2 9 96	1	1	0	0	0	0	0	0	1	1	0	Diaria
1219	6	117	0	1	22	Yes	No	No	No	No	Yes	11000	1	1	0	0	0	0	0	0		Yes	No	1 2 4 5	1	1	0	1	1	0	0	0	0	0		No	1 2 3 5 6 7 8 9	1	1	1	0	1	1	1	1	1	0	0
1220	4	173	0	8	15	Yes	No	No	No	No	Yes	10000											No	97	0	0	0	0	0	0	0	0	0	1		Don't know	1 2	1	1	0	0	0	0	0	0	0	0	0
1221	3	195	0	9	2	Yes	Yes	Yes	No	No	Yes	3000	1 2	1	1	0	0	0	0	0		Yes	Yes	1 5 7	1	0	0	0	1	0	1	0	0	0		No	1 2 5 7 9	1	1	0	0	1	0	1	0	1	0	0
1222	1	184	0	5	1	Yes	No	No	No	No	No	10000	2	0	1	0	0	0	0	0		Yes	No	2 6 8	0	1	0	0	0	1	0	1	0	0		Yes	1 2 7	1	1	0	0	0	0	1	0	0	0	0
1223	2	199	0	2	21	Yes	No	No	No	No	No	6933											No	97	0	0	0	0	0	0	0	0	0	1		Don't know	97	0	0	0	0	0	0	0	0	0	0	1
1224	2	145	1	8	20	Yes	No	No	No	No	No	22000	3	0	0	1	0	0	0	0		Yes	No	1 2	1	1	0	0	0	0	0	0	0	0		Yes	1 2 5 6	1	1	0	0	1	1	0	0	0	0	0
1225	2	23	0	2	17	Yes	Yes	Yes	No	Yes	Yes	20000	1	1	0	0	0	0	0	0		Yes	No	1	1	0	0	0	0	0	0	0	0	0		Yes	1 2 6	1	1	0	0	0	1	0	0	0	0	0
1226	4	154	1	1	8	Yes	Yes	Yes	Yes	Yes	Yes	20000											No	1 5	1	0	0	0	1	0	0	0	0	0		Yes	1 2 5 6	1	1	0	0	1	1	0	0	0	0	0
1227	6	130	1	9	4	Yes	No	No	Yes	No	No	10000	5	0	0	0	0	1	0	0		Yes	No	2	0	1	0	0	0	0	0	0	0	0		Yes	1 2 4 5	1	1	0	1	1	0	0	0	0	0	0
1228	4	193	0	6	14	Yes	Yes	No	No	No	No	30000	1	1	0	0	0	0	0	0		Yes	No	1 2	1	1	0	0	0	0	0	0	0	0		Yes	1 2 4 9	1	1	0	1	0	0	0	0	1	0	0
1229	6	194	0	11	24	Yes	Yes	Yes	Yes	Yes	Yes	6000	1	1	0	0	0	0	0	0		Yes	No	1 2	1	1	0	0	0	0	0	0	0	0		Yes	1 2 3 5 7	1	1	1	0	1	0	1	0	0	0	0
1230	6	116	0	4	21	Yes	No	No	No	No	Yes	10000	1	1	0	0	0	0	0	0		Yes	No	1 2 4 7 8	1	1	0	1	0	0	1	1	0	0		Yes	1 2 5 7 9	1	1	0	0	1	0	1	0	1	0	0
1231	3	181	0	6	9	Yes	Yes	No	Yes	Yes	Yes	8000	1 2	1	1	0	0	0	0	0		Yes	No	1 2 5	1	1	0	0	1	0	0	0	0	0		Yes	1 2 5 7	1	1	0	0	1	0	1	0	0	0	0
1232	3	159	0	0	23	Yes	No	No	No	No	No	6000	1	1	0	0	0	0	0	0		No	No	97	0	0	0	0	0	0	0	0	0	1		Don't know	1 2	1	1	0	0	0	0	0	0	0	0	0
1233	3	180	0	5	4	Yes	Yes	No	Yes	Yes	Yes	15000	1	1	0	0	0	0	0	0		Yes	Yes	1 8	1	0	0	0	0	0	0	1	0	0		Yes	1 2	1	1	0	0	0	0	0	0	0	0	0
1234	3	197	0	10	1	Yes	No	No	No	No	Yes	5000											No	1 3 8	1	0	1	0	0	0	0	1	0	0		No	1 2 5 7	1	1	0	0	1	0	1	0	0	0	0
1235	4	173	0	6	0	Yes	No	No	No	No	Yes	14000	5	0	0	0	0	1	0	0		Yes	No	1 2 8	1	1	0	0	0	0	0	1	0	0		No	1 2 7	1	1	0	0	0	0	1	0	0	0	0
1236	1	189	1	0	19	Yes	No	No	No	No	No	5000	5	0	0	0	0	1	0	0		Yes	No	1 2	1	1	0	0	0	0	0	0	0	0		Yes	1 2 3 5 7 9	1	1	1	0	1	0	1	0	1	0	0
1237	4	148	0	7	12	Yes	Yes	Yes	Yes	Yes	Yes	20000	1	1	0	0	0	0	0	0		Yes	No	1 7	1	0	0	0	0	0	1	0	0	0		Yes	2 6	0	1	0	0	0	1	0	0	0	0	0
1238	4	120	0	7	0	Yes	Yes	Yes	Yes	No	Yes	15000											No	1 5	1	0	0	0	1	0	0	0	0	0		No	1 2 5 6 7	1	1	0	0	1	1	1	0	0	0	0
1239	6	178	0	10	18	Yes	No	No	No	No	No	20000	5	0	0	0	0	1	0	0		Yes	No	97	0	0	0	0	0	0	0	0	0	1		Yes	1 2 6	1	1	0	0	0	1	0	0	0	0	0
1240	6	194	0	10	29	Yes	No	No	Yes	Yes	No	12000	1	1	0	0	0	0	0	0		Yes	No	1	1	0	0	0	0	0	0	0	0	0		Yes	1 2 3 4 7 9	1	1	1	1	0	0	1	0	1	0	0
1241	3	192	1	5	28	Yes	Yes	Yes	Yes	Yes	Yes	50000	1 2	1	1	0	0	0	0	0		Yes	No	1 3 5	1	0	1	0	1	0	0	0	0	0		No	1 2 3 5 7	1	1	1	0	1	0	1	0	0	0	0
1242	4	154	0	6	24	Yes	No	No	No	Yes	Yes	10000	1 2	1	1	0	0	0	0	0		Yes	Yes	1	1	0	0	0	0	0	0	0	0	0		Don't know	1 2 4 5 7 9	1	1	0	1	1	0	1	0	1	0	0
1243	5	153	0	6	15	Yes	Yes	Yes	No	No	Yes	15000	5	0	0	0	0	1	0	0		Yes	Yes	1 2 4	1	1	0	1	0	0	0	0	0	0		No	1 2 5 7 9	1	1	0	0	1	0	1	0	1	0	0
1244	2	199	0	10	1	Yes	Yes	Yes	No	No	Yes	16500	5	0	0	0	0	1	0	0		Yes	No	97	0	0	0	0	0	0	0	0	0	1		Yes	1 2 6 9	1	1	0	0	0	1	0	0	1	0	0
1245	3	197	0	8	26	Yes	Yes	Yes	Yes	No	No	40000	1	1	0	0	0	0	0	0		Yes	No	1 2	1	1	0	0	0	0	0	0	0	0		No	1 2 5 7	1	1	0	0	1	0	1	0	0	0	0
1246	1	168	1	10	9	Yes	Yes	Yes	Yes	No	No	10000	1	1	0	0	0	0	0	0		Yes	No	97	0	0	0	0	0	0	0	0	0	1		No	1 2 5 7	1	1	0	0	1	0	1	0	0	0	0
1247	3	172	0	8	4	Yes	Yes	Yes	Yes	Yes	No	17500	1	1	0	0	0	0	0	0		Yes	No	1 2	1	1	0	0	0	0	0	0	0	0		Yes	1 2 5	1	1	0	0	1	0	0	0	0	0	0
1248	3	123	0	11	4	Yes	No	No	No	Yes	No	9000	1	1	0	0	0	0	0	0		Yes	No	5	0	0	0	0	1	0	0	0	0	0		Don't know	97	0	0	0	0	0	0	0	0	0	0	1
1249	5	113	1	8	8	Yes	Yes	Yes	Yes	Yes	Yes	9500	5	0	0	0	0	1	0	0		Yes	No	1 2	1	1	0	0	0	0	0	0	0	0		No	1 2 9	1	1	0	0	0	0	0	0	1	0	0
1250	1	147	0	3	23	Yes	Yes	Yes	Yes	Yes	Yes	18000	1	1	0	0	0	0	0	0		Yes	No	1	1	0	0	0	0	0	0	0	0	0		Yes	1 2	1	1	0	0	0	0	0	0	0	0	0
1251	5	118	0	4	8	Yes	Yes	Yes	Yes	Yes	Yes	20000	1	1	0	0	0	0	0	0		Yes	No	97	0	0	0	0	0	0	0	0	0	1		Don't know	97	0	0	0	0	0	0	0	0	0	0	1
1252	4	148	0	11	26	Yes	No	No	No	No	No	6000	5	0	0	0	0	1	0	0		Yes	No	97	0	0	0	0	0	0	0	0	0	1		Don't know	1 2 5 6	1	1	0	0	1	1	0	0	0	0	0
1253	3	160	1	2	10	Yes	Yes	Yes	Yes	Yes	No	7000	1	1	0	0	0	0	0	0		Yes	No	1 3 4	1	0	1	1	0	0	0	0	0	0		No	1 2 5	1	1	0	0	1	0	0	0	0	0	0
1254	4	132	0	6	24	Yes	Yes	Yes	No	No	Yes	12000											Yes	1	1	0	0	0	0	0	0	0	0	0		Yes	1 2 6	1	1	0	0	0	1	0	0	0	0	0
1255	4	128	1	7	25	Yes	Yes	Yes	No	Yes	Yes	550000	1	1	0	0	0	0	0	0		Yes	No	97	0	0	0	0	0	0	0	0	0	1		Don't know	1 2 6	1	1	0	0	0	1	0	0	0	0	0
1256	6	155	0	6	3	Yes	No	No	No	No	Yes	10000											No	1 2 4 5 6	1	1	0	1	1	1	0	0	0	0		Yes	1 2 3 4 5 7 8	1	1	1	1	1	0	1	1	0	0	0
1257	4	175	1	9	24	Yes	No	No	No	No	Yes	8000	5	0	0	0	0	1	0	0		Yes	No	1	1	0	0	0	0	0	0	0	0	0		Don't know	1 2 5	1	1	0	0	1	0	0	0	0	0	0
1258	4	128	0	6	24	Yes	No	No	No	No	No	6000											No	97	0	0	0	0	0	0	0	0	0	1		Yes	1 2 6 9	1	1	0	0	0	1	0	0	1	0	0
1259	1	201	1	9	2	Yes	Yes	Yes	No	No	No	95000	5	0	0	0	0	1	0	0		Yes	No	1	1	0	0	0	0	0	0	0	0	0		Yes	1 2	1	1	0	0	0	0	0	0	0	0	0
1260	2	126	1	0	10	Yes	Yes	Yes	No	No	No	10000	5	0	0	0	0	1	0	0		Yes	No	2 4	0	1	0	1	0	0	0	0	0	0		Yes	1 2 3 4 5	1	1	1	1	1	0	0	0	0	0	0
1261	4	151	0	0	2	Yes	No	No	No	No	No	5000	1 3	1	0	1	0	0	0	0		Yes	No	1 2	1	1	0	0	0	0	0	0	0	0		Yes	1 2 3 6 7	1	1	1	0	0	1	1	0	0	0	0
1262	4	134	0	8	0	Yes	Yes	Yes	No	Yes	Yes	20000	1	1	0	0	0	0	0	0		Yes	No	1 2 8	1	1	0	0	0	0	0	1	0	0		Yes	1 2	1	1	0	0	0	0	0	0	0	0	0
1263	6	155	1	9	16	Yes	No	No	No	No	Yes	10000	5	0	0	0	0	1	0	0		Yes	Yes	1 2 3 8	1	1	1	0	0	0	0	1	0	0		Yes	1 2 5 7	1	1	0	0	1	0	1	0	0	0	0
1264	3	167	0	7	18	Yes	Yes	Yes	Yes	No	Yes	20000	1	1	0	0	0	0	0	0		Yes	No	1 3	1	0	1	0	0	0	0	0	0	0		No	1 5 7 9	1	0	0	0	1	0	1	0	1	0	0
1265	5	171	1	1	11	Yes	Yes	Yes	Yes	Yes	Yes	30000	1 2	1	1	0	0	0	0	0		Yes	No	1 4	1	0	0	1	0	0	0	0	0	0		Yes	1 2 5 6	1	1	0	0	1	1	0	0	0	0	0
1266	2	162	0	5	9	Yes	Yes	Yes	No	No	Yes	20000	5	0	0	0	0	1	0	0		Yes	No	1	1	0	0	0	0	0	0	0	0	0		Don't know	1 2 6	1	1	0	0	0	1	0	0	0	0	0
1267	6	91	0	2	18	Yes	No	No	No	Yes	Yes	20000	1	1	0	0	0	0	0	0		Yes	No	1 2	1	1	0	0	0	0	0	0	0	0		Yes	1 2 9	1	1	0	0	0	0	0	0	1	0	0
1268	3	160	0	3	8	Yes	Yes	Yes	Yes	Yes	Yes	20000	1	1	0	0	0	0	0	0		Yes	No	1 2 3 5	1	1	1	0	1	0	0	0	0	0		No	1 2 5 7	1	1	0	0	1	0	1	0	0	0	0
1269	4	175	0	2	29	Yes	No	No	Yes	Yes	Yes	14000	1	1	0	0	0	0	0	0		Yes	No	1 2 4	1	1	0	1	0	0	0	0	0	0		Yes	1 2 4	1	1	0	1	0	0	0	0	0	0	0
1270	3	138	1	2	0	Yes	Yes	Yes	Yes	Yes	Yes	18000	1	1	0	0	0	0	0	0		Yes	No	1 4 8	1	0	0	1	0	0	0	1	0	0		Yes	1 2 5 6 7 9	1	1	0	0	1	1	1	0	1	0	0
1271	3	167	1	6	13	Yes	No	No	Yes	Yes	No	16000	1 2	1	1	0	0	0	0	0		Yes	No	1 2	1	1	0	0	0	0	0	0	0	0		No	5 7	0	0	0	0	1	0	1	0	0	0	0
1272	4	65	1	4	24	Yes	No	No	No	No	Yes	6000	5	0	0	0	0	1	0	0		Yes	No	97	0	0	0	0	0	0	0	0	0	1		No	1 2 5 6	1	1	0	0	1	1	0	0	0	0	0
1273	4	122	1	8	12	Yes	Yes	Yes	Yes	No	Yes	50000	1 2	1	1	0	0	0	0	0		Yes	No	1 2 4 5 8	1	1	0	1	1	0	0	1	0	0		No	1 2 4 5 7 9	1	1	0	1	1	0	1	0	1	0	0
1274	1	203	1	9	16	Yes	No	No	No	No	Yes	7000	1	1	0	0	0	0	0	0		Yes	No	1 4	1	0	0	1	0	0	0	0	0	0		Yes	1 2 5	1	1	0	0	1	0	0	0	0	0	0
1275	1	201	1	6	29	Yes	Yes	Yes	Yes	Yes	Yes	9000											No	1	1	0	0	0	0	0	0	0	0	0		Yes	1 2	1	1	0	0	0	0	0	0	0	0	0
1276	3	159	1	11	29	Yes	Yes	Yes	Yes	Yes	Yes	29000	1	1	0	0	0	0	0	0		Yes	No	1 2 8	1	1	0	0	0	0	0	1	0	0		Yes	1 2 3 6	1	1	1	0	0	1	0	0	0	0	0
1277	2	174	0	4	16	Yes	Yes	Yes	Yes	Yes	Yes	45000	1	1	0	0	0	0	0	0		Yes	No	1 2 5 8	1	1	0	0	1	0	0	1	0	0		Yes	1 2	1	1	0	0	0	0	0	0	0	0	0
1278	3	167	0	6	6	Yes	No	No	Yes	Yes	Yes	3000	1	1	0	0	0	0	0	0		Yes	No	1 5 7	1	0	0	0	1	0	1	0	0	0		No	1 2 5	1	1	0	0	1	0	0	0	0	0	0
1279	3	170	0	5	27	Yes	Yes	No	Yes	No	Yes	4000	1	1	0	0	0	0	0	0		Yes	Yes	1 3 4	1	0	1	1	0	0	0	0	0	0		No	1 2 3 5 9	1	1	1	0	1	0	0	0	1	0	0
1280	3	138	1	2	27	Yes	No	No	Yes	Yes	Yes	10000	5	0	0	0	0	1	0	0		Yes	Yes	1 5 8	1	0	0	0	1	0	0	1	0	0		Yes	1 2 4 5 6 7 9	1	1	0	1	1	1	1	0	1	0	0
1281	2	131	1	7	16	Yes	No	No	No	No	Yes	6000	4	0	0	0	1	0	0	0		Yes	No	1	1	0	0	0	0	0	0	0	0	0		Don't know	1 2 5	1	1	0	0	1	0	0	0	0	0	0
1282	3	197	1	10	25	Yes	Yes	Yes	Yes	Yes	No	20000	1	1	0	0	0	0	0	0		Yes	No	1 2	1	1	0	0	0	0	0	0	0	0		No	1 5 7	1	0	0	0	1	0	1	0	0	0	0
1283	5	157	0	9	2	Yes	Yes	Yes	Yes	Yes	Yes	12000	1 2	1	1	0	0	0	0	0		Yes	Yes	1 4	1	0	0	1	0	0	0	0	0	0		Yes	1 7	1	0	0	0	0	0	1	0	0	0	0
1284	4	200	1	0	5	Yes	No	No	No	No	Yes	9000	5	0	0	0	0	1	0	0		Yes	No	2	0	1	0	0	0	0	0	0	0	0		Yes	1 2 7	1	1	0	0	0	0	1	0	0	0	0
1285	5	115	1	4	14	Yes	Yes	Yes	Yes	Yes	Yes	40000	1	1	0	0	0	0	0	0		Yes	Yes	1 4	1	0	0	1	0	0	0	0	0	0		No	1 5 6	1	0	0	0	1	1	0	0	0	0	0
1286	2	163	1	8	15	Yes	Yes	Yes	Yes	Yes	Yes	70000	1	1	0	0	0	0	0	0		Yes	No	97	0	0	0	0	0	0	0	0	0	1		Yes	1 2 5 6 7	1	1	0	0	1	1	1	0	0	0	0
1287	5	156	1	11	2	Yes	Yes	Yes	No	No	No	10000	5	0	0	0	0	1	0	0		Yes	No	2	0	1	0	0	0	0	0	0	0	0		Yes	1 6 7 9	1	0	0	0	0	1	1	0	1	0	0
1288	3	149	1	6	0	Yes	No	No	Yes	Yes	Yes	15000	1	1	0	0	0	0	0	0		Yes	No	1 4	1	0	0	1	0	0	0	0	0	0		Yes	1 2	1	1	0	0	0	0	0	0	0	0	0
1289	3	123	0	6	5	Yes	No	No	Yes	No	No	10000											Yes	97	0	0	0	0	0	0	0	0	0	1		Don't know	2 5 7	0	1	0	0	1	0	1	0	0	0	0
1290	4	166	0	6	0	Yes	Yes	No	Yes	No	Yes	15000	1	1	0	0	0	0	0	0		Yes	Yes	2 5	0	1	0	0	1	0	0	0	0	0		No	1 2 5	1	1	0	0	1	0	0	0	0	0	0
1291	4	173	1	3	5	Yes	No	No	Yes	No	Yes	10000	1	1	0	0	0	0	0	0		Yes	No	1 2	1	1	0	0	0	0	0	0	0	0		Yes	1 2 7 9	1	1	0	0	0	0	1	0	1	0	0
1292	3	123	1	7	16	Yes	No	No	No	No	No	12000	1	1	0	0	0	0	0	0		Yes	No	1 4	1	0	0	1	0	0	0	0	0	0		Yes	1 2 5	1	1	0	0	1	0	0	0	0	0	0
1293	5	144	0	7	10	Yes	Yes	Yes	Yes	Yes	Yes	10000	5	0	0	0	0	1	0	0		Yes	Yes	1	1	0	0	0	0	0	0	0	0	0		Yes	1 2 6	1	1	0	0	0	1	0	0	0	0	0
1294	6	194	0	3	4	Yes	Yes	Yes	Yes	Yes	No	15000	1	1	0	0	0	0	0	0		Yes	Yes	1 2 4 5	1	1	0	1	1	0	0	0	0	0		No	1 2 5 6 7 8	1	1	0	0	1	1	1	1	0	0	0
1295	1	141	0	4	26	Yes	Yes	No	Yes	Yes	No	12000	5	0	0	0	0	1	0	0		Yes	No	1 2 8	1	1	0	0	0	0	0	1	0	0		No	1 2 3 5 7	1	1	1	0	1	0	1	0	0	0	0
1296	3	181	0	7	11	Yes	No	No	Yes	Yes	No	8000	1	1	0	0	0	0	0	0		Yes	No	1	1	0	0	0	0	0	0	0	0	0		No	1 2	1	1	0	0	0	0	0	0	0	0	0
1297	5	114	0	5	28	Yes	Yes	Yes	Yes	Yes	Yes	30000											No	1 2 8	1	1	0	0	0	0	0	1	0	0		Yes	1 2 3 5 7	1	1	1	0	1	0	1	0	0	0	0
1298	3	192	1	4	24	Yes	No	No	Yes	No	Yes	9500											Yes	1	1	0	0	0	0	0	0	0	0	0		No	1 2	1	1	0	0	0	0	0	0	0	0	0
1299	6	116	0	2	26	Yes	Yes	Yes	No	No	No	25000	1	1	0	0	0	0	0	0		Yes	No	1 2	1	1	0	0	0	0	0	0	0	0		Yes	1 2 5 7 9	1	1	0	0	1	0	1	0	1	0	0
1300	2	198	1	6	28	Yes	No	No	No	No	Yes	15000	3 4	0	0	1	1	0	0	0		Yes	No	1 5	1	0	0	0	1	0	0	0	0	0		Yes	1 2 6 7 9	1	1	0	0	0	1	1	0	1	0	0
1301	3	176	0	5	27	Yes	No	No	Yes	No	No	15000	1	1	0	0	0	0	0	0		Yes	No	1 3 8	1	0	1	0	0	0	0	1	0	0		Yes	1 2 4 7 9	1	1	0	1	0	0	1	0	1	0	0
1302	5	191	1	6	13	Yes	No	No	No	No	Yes	6500	1	1	0	0	0	0	0	0		No	No	1 3	1	0	1	0	0	0	0	0	0	0		No	1 6 8	1	0	0	0	0	1	0	1	0	0	0
1303	3	181	1	2	18	Yes	No	No	Yes	No	No	12000	1	1	0	0	0	0	0	0		Yes	No	4 5	0	0	0	1	1	0	0	0	0	0		Yes	1 2 3 5 9	1	1	1	0	1	0	0	0	1	0	0
1304	1	129	1	5	15	Yes	No	No	No	No	Yes	12000	5	0	0	0	0	1	0	0		Yes	No	1 8	1	0	0	0	0	0	0	1	0	0		Yes	1 2	1	1	0	0	0	0	0	0	0	0	0
1305	4	175	0	3	17	Yes	No	No	Yes	No	Yes	20000	5	0	0	0	0	1	0	0		Yes	No	97	0	0	0	0	0	0	0	0	0	1		Don't know	1 2 5	1	1	0	0	1	0	0	0	0	0	0
1306	4	120	0	9	0	Yes	Yes	Yes	Yes	No	Yes	8000	5	0	0	0	0	1	0	0		Yes	No	1 2 5	1	1	0	0	1	0	0	0	0	0		Yes	1 2 7	1	1	0	0	0	0	1	0	0	0	0
1307	1	183	0	3	18	Yes	Yes	Yes	No	No	Yes	15000	4	0	0	0	1	0	0	0		Yes	No	97	0	0	0	0	0	0	0	0	0	1		Yes	1 2 7	1	1	0	0	0	0	1	0	0	0	0
1308	3	161	0	8	4	Yes	No	No	Yes	No	Yes	21000	3	0	0	1	0	0	0	0		Yes	No	1	1	0	0	0	0	0	0	0	0	0		Yes	1 2 7	1	1	0	0	0	0	1	0	0	0	0
1309	2	177	0	0	16	Yes	Yes	Yes	Yes	No	Yes	20000	5	0	0	0	0	1	0	0		Yes	No	97	0	0	0	0	0	0	0	0	0	1		Don't know	97	0	0	0	0	0	0	0	0	0	0	1
1310	3	172	0	1	11	Yes	No	No	Yes	No	No	13500	1 3	1	0	1	0	0	0	0		Yes	No	1 2	1	1	0	0	0	0	0	0	0	0		Yes	1 2 7	1	1	0	0	0	0	1	0	0	0	0
1311	3	186	1	6	24	Yes	Yes	Yes	Yes	Yes	Yes	5000	1	1	0	0	0	0	0	0		Yes	No	1 2 7 8	1	1	0	0	0	0	1	1	0	0		No	1 2 5 7 9	1	1	0	0	1	0	1	0	1	0	0
1312	2	127	0	6	8	Yes	Yes	Yes	No	Yes	Yes	15000	5	0	0	0	0	1	0	0		Yes	No	1	1	0	0	0	0	0	0	0	0	0		Yes	1 2 5 7 9	1	1	0	0	1	0	1	0	1	0	0
1313	5	185	0	2	1	Yes	Yes	Yes	No	No	Yes	7500	1	1	0	0	0	0	0	0		No	No	1 2 4	1	1	0	1	0	0	0	0	0	0		Yes	1 2 4 7	1	1	0	1	0	0	1	0	0	0	0
1314	4	135	0	8	0	Yes	No	No	No	No	No	14000	5	0	0	0	0	1	0	0		Yes	No	1 2	1	1	0	0	0	0	0	0	0	0		Don't know	1 5 6	1	0	0	0	1	1	0	0	0	0	0
1315	4	193	1	1	0	Yes	No	No	Yes	No	Yes	36000	5	0	0	0	0	1	0	0		Yes	Yes	1 2	1	1	0	0	0	0	0	0	0	0		Yes	1 2 5 7 9	1	1	0	0	1	0	1	0	1	0	0
1316	3	176	0	7	28	Yes	No	No	No	No	No	10500	1	1	0	0	0	0	0	0		Yes	No	1 2 8	1	1	0	0	0	0	0	1	0	0		No	1 2 5 7 9	1	1	0	0	1	0	1	0	1	0	0
1317	5	118	1	5	18	Yes	Yes	Yes	Yes	No	Yes	30000	1 2	1	1	0	0	0	0	0		Yes	No	1 4	1	0	0	1	0	0	0	0	0	0		Yes	1 2 7 9	1	1	0	0	0	0	1	0	1	0	0
1318	6	116	0	4	20	Yes	No	No	Yes	Yes	Yes	13000	1	1	0	0	0	0	0	0		Yes	No	1 2 4 7 8	1	1	0	1	0	0	1	1	0	0		Yes	1 2 3 5 7 9	1	1	1	0	1	0	1	0	1	0	0
1319	3	124	1	8	18	Yes	Yes	Yes	Yes	Yes	No	16000	1	1	0	0	0	0	0	0		Yes	Yes	1	1	0	0	0	0	0	0	0	0	0		No	1 2 7	1	1	0	0	0	0	1	0	0	0	0
1320	1	147	1	2	21	Yes	No	No	No	No	No	9000	5	0	0	0	0	1	0	0		Yes	No	1 8	1	0	0	0	0	0	0	1	0	0		Yes	1 2 4	1	1	0	1	0	0	0	0	0	0	0
1321	3	186	1	4	10	Yes	No	No	No	No	No	12500	3	0	0	1	0	0	0	0		Yes	No	1	1	0	0	0	0	0	0	0	0	0		Yes	1 2	1	1	0	0	0	0	0	0	0	0	0
1322	6	178	1	4	17	Yes	No	Yes	Yes	No	Yes	7000	5	0	0	0	0	1	0	0		Yes	No	1 2	1	1	0	0	0	0	0	0	0	0		No	1 2 4 5 7	1	1	0	1	1	0	1	0	0	0	0
1323	2	23	1	8	29	Yes	Yes	Yes	No	Yes	Yes	20000	5	0	0	0	0	1	0	0		Yes	No	1 2 5	1	1	0	0	1	0	0	0	0	0		Yes	1 2 5 8 9	1	1	0	0	1	0	0	1	1	0	0
1324	4	151	1	11	0	Yes	Yes	Yes	No	No	Yes	10000	5	0	0	0	0	1	0	0		Yes	Yes	97	0	0	0	0	0	0	0	0	0	1		Don't know	97	0	0	0	0	0	0	0	0	0	0	1
1325	6	117	1	1	19	Yes	Yes	Yes	Yes	Yes	Yes	22000	1	1	0	0	0	0	0	0		Yes	No	1 2 6	1	1	0	0	0	1	0	0	0	0		No	1 2 5 6 7 8 9	1	1	0	0	1	1	1	1	1	0	0
1326	5	115	1	7	3	Yes	Yes	Yes	No	No	No	12000	5	0	0	0	0	1	0	0		Yes	Yes	1 8	1	0	0	0	0	0	0	1	0	0		Yes	1 5	1	0	0	0	1	0	0	0	0	0	0
1327	3	187	1	6	23	Yes	No	No	Yes	No	Yes	9000	3	0	0	1	0	0	0	0		Yes	Yes	2 3 8	0	1	1	0	0	0	0	1	0	0		Yes	2 5	0	1	0	0	1	0	0	0	0	0	0
1328	5	119	0	11	7	Yes	No	No	No	No	No	16000	1	1	0	0	0	0	0	0		Yes	No	1	1	0	0	0	0	0	0	0	0	0		Yes	2 5	0	1	0	0	1	0	0	0	0	0	0
1329	4	120	0	3	10	Yes	Yes	Yes	Yes	No	Yes	10000	1	1	0	0	0	0	0	0		Yes	Yes	97	0	0	0	0	0	0	0	0	0	1		Don't know	1 2 6 7	1	1	0	0	0	1	1	0	0	0	0
1330	5	115	0	7	23	Yes	Yes	Yes	No	No	No	15000	1 2	1	1	0	0	0	0	0		Yes	Yes	1 4 7	1	0	0	1	0	0	1	0	0	0		Yes	1 5 7	1	0	0	0	1	0	1	0	0	0	0
1331	3	139	1	0	1	Yes	No	No	Yes	Yes	No	8500	1	1	0	0	0	0	0	0		Yes	No	1 2 8	1	1	0	0	0	0	0	1	0	0		No	1 2 5 7 8	1	1	0	0	1	0	1	1	0	0	0
1332	5	185	1	11	20	Yes	Yes	Yes	Yes	Yes	Yes	25000	1 2	1	1	0	0	0	0	0		Yes	Yes	3 8	0	0	1	0	0	0	0	1	0	0		Yes	1 2 7	1	1	0	0	0	0	1	0	0	0	0
1333	3	124	1	0	25	Yes	Yes	Yes	Yes	Yes	No	16000	1	1	0	0	0	0	0	0		Yes	Yes	2	0	1	0	0	0	0	0	0	0	0		Yes	1 2	1	1	0	0	0	0	0	0	0	0	0
1334	4	148	1	1	14	Yes	Yes	Yes	Yes	Yes	Yes	10000	1	1	0	0	0	0	0	0		Yes	No	1 8	1	0	0	0	0	0	0	1	0	0		Don't know	1 2 5 7	1	1	0	0	1	0	1	0	0	0	0
1335	4	193	1	4	0	Yes	Yes	Yes	No	No	Yes	12000											No	1 2	1	1	0	0	0	0	0	0	0	0		Don't know	1 2 6	1	1	0	0	0	1	0	0	0	0	0
1336	4	188	0	1	20	Yes	Yes	Yes	Yes	Yes	Yes	10000	1	1	0	0	0	0	0	0		Yes	No	1	1	0	0	0	0	0	0	0	0	0		Don't know	1 2	1	1	0	0	0	0	0	0	0	0	0
1337	5	115	0	4	4	Yes	Yes	Yes	Yes	Yes	Yes	21000	1	1	0	0	0	0	0	0		Yes	No	1 2 4	1	1	0	1	0	0	0	0	0	0		Yes	1 2 5 7	1	1	0	0	1	0	1	0	0	0	0
1338	5	191	1	0	6	Yes	Yes	Yes	Yes	Yes	Yes	15500	1	1	0	0	0	0	0	0		Yes	No	1 2 3 8	1	1	1	0	0	0	0	1	0	0		No	1 2 5 7 9	1	1	0	0	1	0	1	0	1	0	0
1339	3	160	0	4	19	Yes	Yes	Yes	No	Yes	No	7000	1	1	0	0	0	0	0	0		No	Yes	97	0	0	0	0	0	0	0	0	0	1		No	1 2 5 7	1	1	0	0	1	0	1	0	0	0	0
1340	6	194	0	6	9	Yes	Yes	Yes	Yes	Yes	Yes	40000	1 2	1	1	0	0	0	0	0		Yes	No	1	1	0	0	0	0	0	0	0	0	0		Yes	1 2 5	1	1	0	0	1	0	0	0	0	0	0
1341	6	155	1	10	0	Yes	Yes	No	No	No	Yes	9000	5	0	0	0	0	1	0	0		Yes	No	1 4	1	0	0	1	0	0	0	0	0	0		Don't know	1 2	1	1	0	0	0	0	0	0	0	0	0
1342	4	132	0	11	22	Yes	No	No	No	No	No	5000	1 2 3	1	1	1	0	0	0	0		Yes	No	1 2	1	1	0	0	0	0	0	0	0	0		Yes	1 2 5 7 9	1	1	0	0	1	0	1	0	1	0	0
1343	3	179	0	2	28	Yes	No	No	Yes	Yes	Yes	26000	1 3	1	0	1	0	0	0	0		Yes	No	1 4	1	0	0	1	0	0	0	0	0	0		Yes	1 2 5 7	1	1	0	0	1	0	1	0	0	0	0
1344	4	175	1	5	3	Yes	No	No	No	No	No	16000	5	0	0	0	0	1	0	0		Yes	No	2	0	1	0	0	0	0	0	0	0	0		Don't know	1 2 5	1	1	0	0	1	0	0	0	0	0	0
1345	5	114	0	2	23	Yes	Yes	Yes	Yes	Yes	Yes	20000	1	1	0	0	0	0	0	0		Yes	No	1	1	0	0	0	0	0	0	0	0	0		Yes	1 2 5 7	1	1	0	0	1	0	1	0	0	0	0
1346	2	126	0	1	25	Yes	No	No	No	No	Yes	10000											No	4	0	0	0	1	0	0	0	0	0	0		Don't know	1 2 6 7	1	1	0	0	0	1	1	0	0	0	0
1347	1	184	1	3	18	Yes	No	No	No	No	Yes	20000	5	0	0	0	0	1	0	0		No	No	1	1	0	0	0	0	0	0	0	0	0		Yes	1 2 96	1	1	0	0	0	0	0	0	0	1	0	Sordi
1348	6	190	1	7	3	Yes	No	No	Yes	No	No	6000	5	0	0	0	0	1	0	0		Yes	No	1 4	1	0	0	1	0	0	0	0	0	0		No	1 2 5 8	1	1	0	0	1	0	0	1	0	0	0
1349	6	150	0	4	25	Yes	Yes	Yes	No	Yes	Yes	18000	1	1	0	0	0	0	0	0		No	No	1 2	1	1	0	0	0	0	0	0	0	0		No	1 2	1	1	0	0	0	0	0	0	0	0	0
1350	2	158	0	1	3	Yes	No	No	No	Yes	Yes	6000	5	0	0	0	0	1	0	0		Yes	No	1 2	1	1	0	0	0	0	0	0	0	0		Yes	1 2 5 7 9	1	1	0	0	1	0	1	0	1	0	0
1351	5	144	1	2	20	Yes	Yes	Yes	Yes	Yes	Yes	15000	1	1	0	0	0	0	0	0		Yes	No	1	1	0	0	0	0	0	0	0	0	0		Yes	1 2 5 7 9	1	1	0	0	1	0	1	0	1	0	0
1352	1	201	1	7	15	Yes	Yes	Yes	No	No	No	10000	1	1	0	0	0	0	0	0		Yes	No	2 5	0	1	0	0	1	0	0	0	0	0		Yes	1 2 7	1	1	0	0	0	0	1	0	0	0	0
1353	5	153	1	11	23	Yes	Yes	Yes	Yes	No	Yes	12000	5	0	0	0	0	1	0	0		Yes	Yes	1	1	0	0	0	0	0	0	0	0	0		Yes	1 2 3	1	1	1	0	0	0	0	0	0	0	0
1354	6	116	1	3	1	No	No	No	No	No	No	9000	1	1	0	0	0	0	0	0		Yes	No	1 2 5 8	1	1	0	0	1	0	0	1	0	0		Yes	1 2 3 5 7 9	1	1	1	0	1	0	1	0	1	0	0
1355	4	188	1	2	10	Yes	Yes	Yes	No	No	Yes	50000	1	1	0	0	0	0	0	0		Yes	No	1 2 8	1	1	0	0	0	0	0	1	0	0		Don't know	1 2 5	1	1	0	0	1	0	0	0	0	0	0
1356	3	179	1	8	25	Yes	No	No	Yes	Yes	Yes	17000	1 3	1	0	1	0	0	0	0		Yes	Yes	1 4	1	0	0	1	0	0	0	0	0	0		Yes	1 2 4 7	1	1	0	1	0	0	1	0	0	0	0
1357	5	191	1	4	6	Yes	Yes	Yes	No	Yes	No	13000	1	1	0	0	0	0	0	0		Yes	No	1 2	1	1	0	0	0	0	0	0	0	0		No	1 2 4 7	1	1	0	1	0	0	1	0	0	0	0
1358	6	190	1	3	21	Yes	No	No	No	No	No	10000											No	1 2 5	1	1	0	0	1	0	0	0	0	0		Don't know	1 2 5 6 7 9	1	1	0	0	1	1	1	0	1	0	0
1359	5	185	0	4	12	Yes	Yes	Yes	No	No	No	16000	1	1	0	0	0	0	0	0		Yes	No	1 2	1	1	0	0	0	0	0	0	0	0		Yes	1 2 7	1	1	0	0	0	0	1	0	0	0	0
1360	3	170	1	6	15	Yes	Yes	Yes	Yes	Yes	No	19600	1	1	0	0	0	0	0	0		Yes	No	1 2	1	1	0	0	0	0	0	0	0	0		Yes	1 2 5	1	1	0	0	1	0	0	0	0	0	0
1361	2	145	1	8	17	Yes	No	No	No	No	Yes	15500	1 3	1	0	1	0	0	0	0		Yes	No	1 96	1	0	0	0	0	0	0	0	1	0	Alada alada jinis potro babohar korta hoba	Yes	1 2 6	1	1	0	0	0	1	0	0	0	0	0
1362	3	133	1	8	11	Yes	Yes	Yes	No	Yes	Yes	25000	3	0	0	1	0	0	0	0		Yes	No	1 2	1	1	0	0	0	0	0	0	0	0		Yes	1 2 5 7 9	1	1	0	0	1	0	1	0	1	0	0
1363	1	189	0	8	12	Yes	Yes	Yes	No	No	Yes	30000	1	1	0	0	0	0	0	0		Yes	No	1 2 8	1	1	0	0	0	0	0	1	0	0		Don't know	2 5	0	1	0	0	1	0	0	0	0	0	0
1364	6	91	1	6	23	Yes	Yes	Yes	Yes	Yes	Yes	35000	1	1	0	0	0	0	0	0		Yes	No	1 2	1	1	0	0	0	0	0	0	0	0		Yes	1 2 4 9	1	1	0	1	0	0	0	0	1	0	0
1365	3	159	1	10	13	Yes	Yes	Yes	Yes	Yes	No	60000	1	1	0	0	0	0	0	0		Yes	No	1 2	1	1	0	0	0	0	0	0	0	0		Don't know	1 2 4 5 7	1	1	0	1	1	0	1	0	0	0	0
1366	3	165	0	7	17	Yes	Yes	Yes	No	Yes	No	10000	5	0	0	0	0	1	0	0		Yes	Yes	1 2 8	1	1	0	0	0	0	0	1	0	0		Yes	1 2 4 5 7	1	1	0	1	1	0	1	0	0	0	0
1367	5	157	1	9	15	Yes	No	No	No	No	No	12000	5	0	0	0	0	1	0	0		No	Yes	1 8	1	0	0	0	0	0	0	1	0	0		Yes	1 6 96	1	0	0	0	0	1	0	0	0	1	0	Patla paykhana.
1368	3	196	1	10	4	Yes	Yes	Yes	Yes	Yes	Yes	40000	1	1	0	0	0	0	0	0		Yes	No	1 8	1	0	0	0	0	0	0	1	0	0		No	1 2 4 7	1	1	0	1	0	0	1	0	0	0	0
1369	4	65	0	2	29	Yes	No	No	No	No	Yes	6000	1	1	0	0	0	0	0	0		Yes	No	1 5 8	1	0	0	0	1	0	0	1	0	0		Don't know	1 5 7	1	0	0	0	1	0	1	0	0	0	0
1370	4	154	1	4	15	Yes	No	No	No	No	No	6000	1	1	0	0	0	0	0	0		Yes	Yes	1 2	1	1	0	0	0	0	0	0	0	0		Don't know	1 2 4	1	1	0	1	0	0	0	0	0	0	0
1371	3	172	1	1	20	Yes	No	No	No	No	No	10500	5	0	0	0	0	1	0	0		Yes	No	1 2	1	1	0	0	0	0	0	0	0	0		Yes	1 2 5	1	1	0	0	1	0	0	0	0	0	0
1372	6	150	1	7	20	Yes	No	No	Yes	Yes	Yes	20000	5	0	0	0	0	1	0	0		Yes	No	1	1	0	0	0	0	0	0	0	0	0		Yes	1 2 4 9	1	1	0	1	0	0	0	0	1	0	0
1373	3	138	0	2	3	Yes	Yes	Yes	Yes	No	Yes	35000	1	1	0	0	0	0	0	0		Yes	No	1 8	1	0	0	0	0	0	0	1	0	0		Yes	1 2 5 7	1	1	0	0	1	0	1	0	0	0	0
1374	3	152	0	8	27	No	No	No	No	No	No	12000	5	0	0	0	0	1	0	0		Yes	Yes	97	0	0	0	0	0	0	0	0	0	1		Yes	1 2	1	1	0	0	0	0	0	0	0	0	0
1375	4	200	0	8	3	Yes	Yes	No	No	No	Yes	1000	1	1	0	0	0	0	0	0		Yes	No	8	0	0	0	0	0	0	0	1	0	0		No	2 7	0	1	0	0	0	0	1	0	0	0	0
1376	1	203	0	2	21	Yes	No	No	No	No	Yes	8500	4	0	0	0	1	0	0	0		Yes	No	1 2	1	1	0	0	0	0	0	0	0	0		Yes	1 2 5	1	1	0	0	1	0	0	0	0	0	0
1377	4	193	1	3	7	Yes	No	No	Yes	No	Yes	26000	5	0	0	0	0	1	0	0		Yes	No	1 2 5	1	1	0	0	1	0	0	0	0	0		No	2 5 6 7	0	1	0	0	1	1	1	0	0	0	0
1378	6	91	0	0	22	Yes	Yes	Yes	Yes	Yes	Yes	20000	1	1	0	0	0	0	0	0		Yes	No	1 2	1	1	0	0	0	0	0	0	0	0		No	1 2 5	1	1	0	0	1	0	0	0	0	0	0
1379	4	122	1	1	18	Yes	Yes	Yes	No	Yes	Yes	14000	5	0	0	0	0	1	0	0		Yes	No	8	0	0	0	0	0	0	0	1	0	0		Yes	2 5	0	1	0	0	1	0	0	0	0	0	0
1380	1	164	1	0	9	Yes	No	No	Yes	No	No	7600	5	0	0	0	0	1	0	0		Yes	Yes	1 2 4	1	1	0	1	0	0	0	0	0	0		Yes	1 2 5	1	1	0	0	1	0	0	0	0	0	0
1381	4	128	0	11	29	Yes	Yes	No	No	No	Yes	9000											Yes	1 2	1	1	0	0	0	0	0	0	0	0		Yes	1 2 5 6 9	1	1	0	0	1	1	0	0	1	0	0
1382	5	191	0	5	21	Yes	Yes	Yes	No	Yes	Yes	13000	1	1	0	0	0	0	0	0		Yes	No	1 2 5 8	1	1	0	0	1	0	0	1	0	0		Yes	1 2 6 7	1	1	0	0	0	1	1	0	0	0	0
1383	1	121	0	10	12	Yes	Yes	Yes	Yes	No	Yes	6000	5	0	0	0	0	1	0	0		Yes	No	1 2 3 4 7	1	1	1	1	0	0	1	0	0	0		No	1 2 5 6 7 9	1	1	0	0	1	1	1	0	1	0	0
1384	6	150	1	5	11	Yes	Yes	Yes	Yes	Yes	Yes	25000	1	1	0	0	0	0	0	0		Yes	No	1 2 3 6 7	1	1	1	0	0	1	1	0	0	0		No	1 2 3 4 5 6 7 8 9	1	1	1	1	1	1	1	1	1	0	0
1385	3	187	0	1	7	Yes	Yes	No	No	No	Yes	35000	1	1	0	0	0	0	0	0		Yes	No	1 8	1	0	0	0	0	0	0	1	0	0		Yes	1 5	1	0	0	0	1	0	0	0	0	0	0
1386	3	172	1	0	10	Yes	No	No	Yes	No	Yes	10000	1	1	0	0	0	0	0	0		Yes	No	1 4 8	1	0	0	1	0	0	0	1	0	0		No	1 2 5 7	1	1	0	0	1	0	1	0	0	0	0
1387	2	127	1	6	25	Yes	No	No	No	Yes	Yes	15000	5	0	0	0	0	1	0	0		Yes	No	1 4	1	0	0	1	0	0	0	0	0	0		Yes	1 2 6	1	1	0	0	0	1	0	0	0	0	0
1388	5	156	1	10	23	Yes	Yes	Yes	Yes	No	Yes	12000											No	1 3	1	0	1	0	0	0	0	0	0	0		Yes	1 2 3 5 7	1	1	1	0	1	0	1	0	0	0	0
1389	3	170	0	2	19	Yes	Yes	Yes	Yes	Yes	Yes	10000	1	1	0	0	0	0	0	0		Yes	Yes	1 8	1	0	0	0	0	0	0	1	0	0		No	1 2 3 5 7	1	1	1	0	1	0	1	0	0	0	0
1390	3	111	1	7	29	Yes	No	No	Yes	No	Yes	20000	1	1	0	0	0	0	0	0		Yes	No	1	1	0	0	0	0	0	0	0	0	0		No	1 2 7	1	1	0	0	0	0	1	0	0	0	0
1391	5	171	0	3	9	Yes	Yes	Yes	No	Yes	Yes	28000	1 2	1	1	0	0	0	0	0		Yes	No	1 2	1	1	0	0	0	0	0	0	0	0		Yes	1 2 6 7	1	1	0	0	0	1	1	0	0	0	0
1392	3	111	1	6	18	Yes	No	No	Yes	Yes	Yes	20000	5	0	0	0	0	1	0	0		Yes	Yes	97	0	0	0	0	0	0	0	0	0	1		No	1	1	0	0	0	0	0	0	0	0	0	0
1393	5	157	0	5	11	Yes	Yes	No	Yes	Yes	Yes	15000	1	1	0	0	0	0	0	0		Yes	Yes	1	1	0	0	0	0	0	0	0	0	0		Don't know	1 2	1	1	0	0	0	0	0	0	0	0	0
1394	3	165	0	5	22	Yes	No	No	Yes	No	Yes	15000	1	1	0	0	0	0	0	0		Yes	No	1 2 8	1	1	0	0	0	0	0	1	0	0		Yes	1 2 5 7	1	1	0	0	1	0	1	0	0	0	0
1395	5	191	1	1	27	Yes	Yes	Yes	Yes	Yes	Yes	12500	1	1	0	0	0	0	0	0		Yes	Yes	1 3 8	1	0	1	0	0	0	0	1	0	0		Yes	1 2 5 8 9	1	1	0	0	1	0	0	1	1	0	0
1396	5	153	0	4	14	Yes	Yes	Yes	No	Yes	Yes	12000	6	0	0	0	0	0	1	0		Yes	Yes	1	1	0	0	0	0	0	0	0	0	0		Yes	1 2 5 7 9	1	1	0	0	1	0	1	0	1	0	0
1397	6	137	0	8	20	Yes	Yes	Yes	Yes	No	Yes	12000											No	1 2	1	1	0	0	0	0	0	0	0	0		Yes	2 7	0	1	0	0	0	0	1	0	0	0	0
1398	6	178	1	4	4	Yes	No	No	No	No	No	5000	5	0	0	0	0	1	0	0		Yes	No	97	0	0	0	0	0	0	0	0	0	1		Yes	97	0	0	0	0	0	0	0	0	0	0	1
1399	2	126	0	0	25	Yes	No	No	No	No	No	15000	5	0	0	0	0	1	0	0		Yes	No	97	0	0	0	0	0	0	0	0	0	1		No	2 6	0	1	0	0	0	1	0	0	0	0	0
1400	1	203	0	10	13	Yes	Yes	Yes	Yes	No	Yes	9000	4	0	0	0	1	0	0	0		Yes	No	1 2	1	1	0	0	0	0	0	0	0	0		Yes	1 2	1	1	0	0	0	0	0	0	0	0	0
1401	1	203	0	3	0	Yes	No	No	No	No	No	8000	4	0	0	0	1	0	0	0		Yes	No	1 2	1	1	0	0	0	0	0	0	0	0		Yes	1 2 5 7	1	1	0	0	1	0	1	0	0	0	0
1402	4	188	0	6	0	Yes	Yes	Yes	No	No	Yes	12000	1	1	0	0	0	0	0	0		Yes	No	1 8	1	0	0	0	0	0	0	1	0	0		Yes	1 2	1	1	0	0	0	0	0	0	0	0	0
1403	2	162	1	4	23	Yes	No	No	No	No	No	12000	5	0	0	0	0	1	0	0		Yes	No	2 4	0	1	0	1	0	0	0	0	0	0		Yes	1 2 4 6 7 9	1	1	0	1	0	1	1	0	1	0	0
1404	3	176	0	9	11	Yes	No	No	Yes	Yes	No	17500	1	1	0	0	0	0	0	0		Yes	No	1 2 3 8	1	1	1	0	0	0	0	1	0	0		Yes	1 2 3 5 7	1	1	1	0	1	0	1	0	0	0	0
1405	6	194	1	0	21	Yes	Yes	Yes	No	No	No	11000											No	1 2 5	1	1	0	0	1	0	0	0	0	0		Yes	1 2 6 7 8 9	1	1	0	0	0	1	1	1	1	0	0
1406	4	132	1	9	16	Yes	No	No	No	No	Yes	14000	5	0	0	0	0	1	0	0		Yes	No	97	0	0	0	0	0	0	0	0	0	1		Don't know	2	0	1	0	0	0	0	0	0	0	0	0
1407	2	127	1	4	6	Yes	Yes	Yes	No	No	Yes	10000	5	0	0	0	0	1	0	0		Yes	No	1 2 3	1	1	1	0	0	0	0	0	0	0		Yes	1 2 3 5 6	1	1	1	0	1	1	0	0	0	0	0
1408	2	23	1	4	28	Yes	No	No	No	No	No	10000											No	1	1	0	0	0	0	0	0	0	0	0		Yes	2 7	0	1	0	0	0	0	1	0	0	0	0
1409	4	173	1	3	0	Yes	No	No	Yes	No	No	12000	5	0	0	0	0	1	0	0		Yes	No	1 2 4	1	1	0	1	0	0	0	0	0	0		Yes	1 5 7	1	0	0	0	1	0	1	0	0	0	0
1410	3	170	1	8	17	Yes	Yes	No	Yes	No	No	11500	1	1	0	0	0	0	0	0		Yes	No	1 2	1	1	0	0	0	0	0	0	0	0		Yes	1 2	1	1	0	0	0	0	0	0	0	0	0
1411	5	171	0	5	18	Yes	Yes	Yes	Yes	No	No	14000	5	0	0	0	0	1	0	0		Yes	No	1 2	1	1	0	0	0	0	0	0	0	0		Yes	1 2 6 7 9	1	1	0	0	0	1	1	0	1	0	0
1412	1	201	1	4	4	Yes	Yes	Yes	No	No	Yes	12000	1	1	0	0	0	0	0	0		Yes	No	1	1	0	0	0	0	0	0	0	0	0		No	1 2 7 8	1	1	0	0	0	0	1	1	0	0	0
1413	2	158	0	9	19	Yes	Yes	Yes	No	No	Yes	15000	5	0	0	0	0	1	0	0		Yes	No	2 4	0	1	0	1	0	0	0	0	0	0		Yes	1 2 6 9	1	1	0	0	0	1	0	0	1	0	0
1414	1	147	0	10	22	Yes	No	No	No	No	Yes	7000	4	0	0	0	1	0	0	0		Yes	No	1 2 4	1	1	0	1	0	0	0	0	0	0		Yes	1 2	1	1	0	0	0	0	0	0	0	0	0
1415	4	148	1	11	23	Yes	No	No	No	No	No	3000											No	97	0	0	0	0	0	0	0	0	0	1		Don't know	1 2	1	1	0	0	0	0	0	0	0	0	0
1416	3	172	0	4	16	Yes	Yes	Yes	Yes	Yes	Yes	10000	1	1	0	0	0	0	0	0		Yes	No	1 2 3 4 7 8	1	1	1	1	0	0	1	1	0	0		No	1 2 5 7 9	1	1	0	0	1	0	1	0	1	0	0
1417	4	154	0	4	13	Yes	Yes	Yes	No	Yes	No	12000	1	1	0	0	0	0	0	0		Yes	No	97	0	0	0	0	0	0	0	0	0	1		No	1 3 5 6 7	1	0	1	0	1	1	1	0	0	0	0
1418	1	143	0	5	16	Yes	Yes	No	No	No	No	9000	5	0	0	0	0	1	0	0		Yes	No	1 6	1	0	0	0	0	1	0	0	0	0		Don't know	1 3 4 5 9	1	0	1	1	1	0	0	0	1	0	0
1419	3	192	1	0	9	Yes	Yes	Yes	Yes	Yes	Yes	40000	1 2	1	1	0	0	0	0	0		Yes	No	1 2 5	1	1	0	0	1	0	0	0	0	0		No	1 2 7	1	1	0	0	0	0	1	0	0	0	0
1420	3	182	1	1	28	Yes	No	No	Yes	No	Yes	5000	1 2	1	1	0	0	0	0	0		Yes	No	1	1	0	0	0	0	0	0	0	0	0		No	1 2 7 9	1	1	0	0	0	0	1	0	1	0	0
1421	4	122	1	2	15	Yes	Yes	Yes	No	No	Yes	15000	1 2	1	1	0	0	0	0	0		Yes	No	1 2	1	1	0	0	0	0	0	0	0	0		No	1 2 5 6 9	1	1	0	0	1	1	0	0	1	0	0
1422	4	65	0	8	0	Yes	No	No	Yes	Yes	Yes	9000	1	1	0	0	0	0	0	0		Yes	No	97	0	0	0	0	0	0	0	0	0	1		Don't know	97	0	0	0	0	0	0	0	0	0	0	1
1423	4	151	1	11	0	Yes	No	No	No	No	No	10000	5	0	0	0	0	1	0	0		Yes	No	1	1	0	0	0	0	0	0	0	0	0		Don't know	1 2 5 6 7	1	1	0	0	1	1	1	0	0	0	0
1424	4	65	0	1	5	Yes	No	No	No	No	Yes	4000	5	0	0	0	0	1	0	0		No	No	1 5	1	0	0	0	1	0	0	0	0	0		Yes	1 5 6	1	0	0	0	1	1	0	0	0	0	0
1425	3	192	1	1	11	Yes	No	No	Yes	Yes	Yes	16000	5	0	0	0	0	1	0	0		Yes	Yes	1 2	1	1	0	0	0	0	0	0	0	0		Yes	1 2 5 7	1	1	0	0	1	0	1	0	0	0	0
1426	4	112	1	7	0	Yes	Yes	Yes	Yes	No	Yes	20000	5	0	0	0	0	1	0	0		Yes	No	1 3 6	1	0	1	0	0	1	0	0	0	0		Yes	1 2 6 7	1	1	0	0	0	1	1	0	0	0	0
1427	3	160	1	1	27	Yes	Yes	Yes	No	No	No	10000	1	1	0	0	0	0	0	0		Yes	No	1 2	1	1	0	0	0	0	0	0	0	0		Don't know	1 2 6	1	1	0	0	0	1	0	0	0	0	0
1428	2	145	0	2	22	Yes	No	No	No	No	Yes	14500	5	0	0	0	0	1	0	0		Yes	No	2	0	1	0	0	0	0	0	0	0	0		No	1 3 4 7 9	1	0	1	1	0	0	1	0	1	0	0
1429	6	190	1	2	25	Yes	Yes	Yes	Yes	No	No	6000	5	0	0	0	0	1	0	0		Yes	No	1	1	0	0	0	0	0	0	0	0	0		Yes	1 2 5	1	1	0	0	1	0	0	0	0	0	0
1430	2	163	2	0	0	Yes	No	No	No	No	Yes	10000	5	0	0	0	0	1	0	0		Yes	No	97	0	0	0	0	0	0	0	0	0	1		No	1 2 6	1	1	0	0	0	1	0	0	0	0	0
1431	5	156	1	5	17	Yes	No	No	Yes	No	No	8000	5	0	0	0	0	1	0	0		Yes	No	1 4	1	0	0	1	0	0	0	0	0	0		Yes	1 2 6 96	1	1	0	0	0	1	0	0	0	1	0	Dairia
1432	3	176	0	6	10	Yes	Yes	Yes	No	Yes	Yes	18000	1	1	0	0	0	0	0	0		Yes	No	1 2 6 8	1	1	0	0	0	1	0	1	0	0		Yes	1 2 4 5 7 9	1	1	0	1	1	0	1	0	1	0	0
1433	3	138	1	8	7	Yes	Yes	Yes	No	No	No	9000	5	0	0	0	0	1	0	0		Yes	Yes	1 2 8	1	1	0	0	0	0	0	1	0	0		Yes	1 2 3 5 7 9	1	1	1	0	1	0	1	0	1	0	0
1434	6	194	1	1	5	Yes	No	No	No	No	No	10000	1	1	0	0	0	0	0	0		Yes	No	1	1	0	0	0	0	0	0	0	0	0		Don't know	1 2	1	1	0	0	0	0	0	0	0	0	0
1435	2	131	0	6	0	Yes	No	No	No	No	No	7000	5	0	0	0	0	1	0	0		Yes	No	1	1	0	0	0	0	0	0	0	0	0		Yes	1 2 5	1	1	0	0	1	0	0	0	0	0	0
1436	4	146	0	1	2	Yes	No	No	No	No	No	12000	1	1	0	0	0	0	0	0		Yes	Yes	97	0	0	0	0	0	0	0	0	0	1		Don't know	97	0	0	0	0	0	0	0	0	0	0	1
1437	5	119	1	9	11	Yes	Yes	Yes	Yes	Yes	Yes	16000	1	1	0	0	0	0	0	0		Yes	Yes	1	1	0	0	0	0	0	0	0	0	0		No	1 2 5	1	1	0	0	1	0	0	0	0	0	0
1438	2	174	0	2	3	Yes	Yes	Yes	Yes	Yes	Yes	45000	1 2	1	1	0	0	0	0	0		Yes	No	1 2	1	1	0	0	0	0	0	0	0	0		Don't know	1 2 9	1	1	0	0	0	0	0	0	1	0	0
1439	4	120	0	1	0	Yes	Yes	Yes	No	No	Yes	14000	1	1	0	0	0	0	0	0		Yes	No	1	1	0	0	0	0	0	0	0	0	0		Don't know	1 2 5	1	1	0	0	1	0	0	0	0	0	0
1440	4	154	0	0	18	Yes	No	No	No	No	No	12000											Yes	1 2	1	1	0	0	0	0	0	0	0	0		No	1 2 7 9	1	1	0	0	0	0	1	0	1	0	0
1441	3	167	1	7	18	Yes	No	No	Yes	No	No	10000	1	1	0	0	0	0	0	0		Yes	Yes	1 2	1	1	0	0	0	0	0	0	0	0		Yes	1 2 5 7	1	1	0	0	1	0	1	0	0	0	0
1442	3	180	1	11	24	Yes	No	No	Yes	Yes	Yes	12000	1	1	0	0	0	0	0	0		Yes	Yes	1 4	1	0	0	1	0	0	0	0	0	0		Yes	1 9	1	0	0	0	0	0	0	0	1	0	0
1443	4	166	0	1	9	Yes	No	No	No	Yes	Yes	14000	1	1	0	0	0	0	0	0		Yes	Yes	1 2	1	1	0	0	0	0	0	0	0	0		Yes	1 2 5	1	1	0	0	1	0	0	0	0	0	0
1444	2	131	0	11	13	Yes	No	No	No	No	No	10000											No	1 2	1	1	0	0	0	0	0	0	0	0		Yes	1 2 9	1	1	0	0	0	0	0	0	1	0	0
1445	3	181	0	9	11	Yes	No	No	Yes	No	No	10000	1	1	0	0	0	0	0	0		Yes	No	1 2 7	1	1	0	0	0	0	1	0	0	0		Yes	1 2 8	1	1	0	0	0	0	0	1	0	0	0
1446	2	162	0	8	29	Yes	Yes	Yes	No	Yes	Yes	50000	1	1	0	0	0	0	0	0		Yes	No	2	0	1	0	0	0	0	0	0	0	0		No	1 2 4 5 6	1	1	0	1	1	1	0	0	0	0	0
1447	3	181	0	2	14	Yes	Yes	Yes	Yes	Yes	No	7000	1	1	0	0	0	0	0	0		Yes	No	1 2 4	1	1	0	1	0	0	0	0	0	0		Yes	1 2 5 6	1	1	0	0	1	1	0	0	0	0	0
1448	3	187	1	2	9	Yes	No	No	Yes	No	Yes	30000	1 2	1	1	0	0	0	0	0		Yes	No	1 8	1	0	0	0	0	0	0	1	0	0		Yes	1 2 5	1	1	0	0	1	0	0	0	0	0	0
1449	1	183	0	7	14	Yes	No	No	No	No	No	30000	1	1	0	0	0	0	0	0		Yes	No	1	1	0	0	0	0	0	0	0	0	0		Yes	1 2 9	1	1	0	0	0	0	0	0	1	0	0
1450	2	177	0	7	26	Yes	No	No	No	No	No	10000	1	1	0	0	0	0	0	0		Yes	No	1	1	0	0	0	0	0	0	0	0	0		Yes	6	0	0	0	0	0	1	0	0	0	0	0
1451	1	164	1	5	7	No	No	No	No	No	No	10000	5	0	0	0	0	1	0	0		Yes	No	97	0	0	0	0	0	0	0	0	0	1		Yes	1 2 7	1	1	0	0	0	0	1	0	0	0	0
1452	5	191	0	5	0	Yes	Yes	Yes	No	No	No	11500	1	1	0	0	0	0	0	0		Yes	Yes	1	1	0	0	0	0	0	0	0	0	0		Don't know	1 2 6 7	1	1	0	0	0	1	1	0	0	0	0
1453	3	192	0	5	13	Yes	No	No	Yes	No	Yes	18000	1	1	0	0	0	0	0	0		Yes	No	2 3	0	1	1	0	0	0	0	0	0	0		Yes	1 2 6 7	1	1	0	0	0	1	1	0	0	0	0
1454	3	192	0	8	16	Yes	No	No	Yes	No	Yes	15000	1 2	1	1	0	0	0	0	0		Yes	No	5	0	0	0	0	1	0	0	0	0	0		Don't know	97	0	0	0	0	0	0	0	0	0	0	1
1455	5	156	1	7	20	Yes	No	No	Yes	Yes	Yes	7500	5	0	0	0	0	1	0	0		Yes	No	1 2 8	1	1	0	0	0	0	0	1	0	0		No	1 2 5 6 7	1	1	0	0	1	1	1	0	0	0	0
1456	1	184	1	5	0	Yes	No	No	Yes	No	No	10000	5	0	0	0	0	1	0	0		Yes	No	1 2 8	1	1	0	0	0	0	0	1	0	0		Yes	1 2 4 6 7 9	1	1	0	1	0	1	1	0	1	0	0
1457	5	185	0	3	24	Yes	No	No	No	No	No	4000	3 4	0	0	1	1	0	0	0		Yes	No	97	0	0	0	0	0	0	0	0	0	1		Don't know	97	0	0	0	0	0	0	0	0	0	0	1
1458	2	158	1	8	21	Yes	Yes	Yes	No	No	No	16000											No	97	0	0	0	0	0	0	0	0	0	1		Yes	1 2 6	1	1	0	0	0	1	0	0	0	0	0
1459	2	126	1	9	5	Yes	Yes	Yes	No	Yes	Yes	35000	1	1	0	0	0	0	0	0		Yes	No	1	1	0	0	0	0	0	0	0	0	0		Yes	1 2 6	1	1	0	0	0	1	0	0	0	0	0
1460	3	182	1	6	5	No	No	No	No	No	No	8000	5	0	0	0	0	1	0	0		Yes	No	1 2	1	1	0	0	0	0	0	0	0	0		Yes	1 5	1	0	0	0	1	0	0	0	0	0	0
1461	1	143	0	3	2	Yes	Yes	Yes	No	Yes	No	12000	5	0	0	0	0	1	0	0		Yes	No	1 4	1	0	0	1	0	0	0	0	0	0		Yes	2	0	1	0	0	0	0	0	0	0	0	0
1462	3	111	1	5	13	Yes	No	No	Yes	Yes	Yes	35000	1	1	0	0	0	0	0	0		Yes	No	1	1	0	0	0	0	0	0	0	0	0		No	1 8	1	0	0	0	0	0	0	1	0	0	0
1463	1	168	0	6	9	Yes	Yes	Yes	Yes	No	No	10000	5	0	0	0	0	1	0	0		Yes	No	1 2	1	1	0	0	0	0	0	0	0	0		Yes	1 2 6 7 9	1	1	0	0	0	1	1	0	1	0	0
1464	1	203	0	4	25	Yes	No	No	No	No	No	12000	5	0	0	0	0	1	0	0		Yes	No	1 2 3 6	1	1	1	0	0	1	0	0	0	0		No	1 2 4 5 7 9	1	1	0	1	1	0	1	0	1	0	0
1465	3	133	1	4	16	Yes	Yes	Yes	No	Yes	Yes	40000	1 2	1	1	0	0	0	0	0		Yes	No	1	1	0	0	0	0	0	0	0	0	0		No	1 5	1	0	0	0	1	0	0	0	0	0	0
1466	2	199	0	7	29	Yes	No	No	No	No	No	13000											No	97	0	0	0	0	0	0	0	0	0	1		Don't know	1 9	1	0	0	0	0	0	0	0	1	0	0
1467	2	198	1	2	15	Yes	No	No	No	No	No	15000											No	97	0	0	0	0	0	0	0	0	0	1		Yes	1 2 7 9	1	1	0	0	0	0	1	0	1	0	0
1468	5	157	0	9	15	Yes	No	No	No	No	No	7000											Yes	1 8	1	0	0	0	0	0	0	1	0	0		Yes	1 7	1	0	0	0	0	0	1	0	0	0	0
1469	3	182	0	5	16	Yes	No	No	No	No	No	10000	1	1	0	0	0	0	0	0		Yes	No	1 2	1	1	0	0	0	0	0	0	0	0		No	1 5 7	1	0	0	0	1	0	1	0	0	0	0
1470	5	115	0	8	23	Yes	No	No	Yes	Yes	Yes	35000	1 2	1	1	0	0	0	0	0		Yes	No	1 5	1	0	0	0	1	0	0	0	0	0		Yes	1 5 7	1	0	0	0	1	0	1	0	0	0	0
1471	2	198	1	4	24	Yes	Yes	Yes	No	No	Yes	12000	1	1	0	0	0	0	0	0		Yes	No	1 8	1	0	0	0	0	0	0	1	0	0		Yes	1 2	1	1	0	0	0	0	0	0	0	0	0
1472	3	180	0	2	9	Yes	Yes	Yes	Yes	Yes	Yes	20000	1	1	0	0	0	0	0	0		Yes	No	1	1	0	0	0	0	0	0	0	0	0		Yes	1 2 7	1	1	0	0	0	0	1	0	0	0	0
1473	5	115	0	6	20	Yes	Yes	Yes	Yes	Yes	Yes	14000	1 2	1	1	0	0	0	0	0		Yes	Yes	1 5	1	0	0	0	1	0	0	0	0	0		Yes	1 5 7	1	0	0	0	1	0	1	0	0	0	0
1474	6	117	0	3	23	Yes	Yes	Yes	Yes	Yes	Yes	17000	1	1	0	0	0	0	0	0		Yes	No	1 2 4	1	1	0	1	0	0	0	0	0	0		Yes	2 3 5 7 9	0	1	1	0	1	0	1	0	1	0	0
1475	4	154	1	8	10	Yes	Yes	No	No	No	Yes	14000	1 3	1	0	1	0	0	0	0		Yes	No	1	1	0	0	0	0	0	0	0	0	0		No	1 2 4 5 6 9	1	1	0	1	1	1	0	0	1	0	0
1476	3	181	0	3	10	Yes	Yes	Yes	Yes	Yes	Yes	15000	1 2	1	1	0	0	0	0	0		Yes	No	1	1	0	0	0	0	0	0	0	0	0		Yes	1 2 5	1	1	0	0	1	0	0	0	0	0	0
1477	4	188	0	4	0	Yes	No	No	No	No	Yes	20000	5	0	0	0	0	1	0	0		Yes	No	1 2	1	1	0	0	0	0	0	0	0	0		Yes	1 2 4 6 96	1	1	0	1	0	1	0	0	0	1	0	Bomi bomi vab ebong pete betha
1478	5	125	0	8	4	Yes	Yes	Yes	No	Yes	Yes	10000	1 2	1	1	0	0	0	0	0		Yes	No	1 2	1	1	0	0	0	0	0	0	0	0		Yes	1 2 4 6 7 96	1	1	0	1	0	1	1	0	0	1	0	Nokher gora fule jawa, cokh fule jawa.
1479	3	176	1	9	22	Yes	Yes	Yes	Yes	Yes	Yes	16500	1 2	1	1	0	0	0	0	0		Yes	No	1 2 3 8	1	1	1	0	0	0	0	1	0	0		Yes	1 2 5 7 8 9	1	1	0	0	1	0	1	1	1	0	0
1480	4	202	1	2	10	Yes	Yes	Yes	Yes	Yes	Yes	10000	1	1	0	0	0	0	0	0		Yes	No	1 8	1	0	0	0	0	0	0	1	0	0		Yes	1 2	1	1	0	0	0	0	0	0	0	0	0
1481	3	160	0	10	24	Yes	Yes	Yes	Yes	Yes	No	7000	1	1	0	0	0	0	0	0		Yes	No	1 2	1	1	0	0	0	0	0	0	0	0		Don't know	1 2 5 7	1	1	0	0	1	0	1	0	0	0	0
1482	4	193	0	5	0	Yes	Yes	Yes	No	No	Yes	18000	1	1	0	0	0	0	0	0		Yes	No	1 2	1	1	0	0	0	0	0	0	0	0		No	1 2 5 7 96	1	1	0	0	1	0	1	0	0	1	0	Diaria
1483	3	197	0	4	10	Yes	Yes	No	Yes	Yes	Yes	3500	1	1	0	0	0	0	0	0		Yes	No	1	1	0	0	0	0	0	0	0	0	0		Yes	1 2 7	1	1	0	0	0	0	1	0	0	0	0
1484	2	23	0	1	10	Yes	No	No	No	No	No	20000	5	0	0	0	0	1	0	0		Yes	No	1 8	1	0	0	0	0	0	0	1	0	0		Yes	1 2	1	1	0	0	0	0	0	0	0	0	0
1485	2	162	1	9	29	Yes	No	No	No	No	No	12000											No	1 2	1	1	0	0	0	0	0	0	0	0		No	1 2 4	1	1	0	1	0	0	0	0	0	0	0
1486	3	187	1	7	7	Yes	Yes	Yes	Yes	Yes	Yes	30000	2 3	0	1	1	0	0	0	0		Yes	No	1 5	1	0	0	0	1	0	0	0	0	0		Yes	1 3 5 6	1	0	1	0	1	1	0	0	0	0	0
1487	1	184	1	2	5	Yes	No	No	No	No	Yes	20000	1	1	0	0	0	0	0	0		Yes	No	1 2	1	1	0	0	0	0	0	0	0	0		Yes	1 2 5 6 7 9	1	1	0	0	1	1	1	0	1	0	0
1488	4	202	1	0	10	Yes	No	No	Yes	No	Yes	14000	5	0	0	0	0	1	0	0		Yes	No	8	0	0	0	0	0	0	0	1	0	0		Yes	1 2 6	1	1	0	0	0	1	0	0	0	0	0
1489	3	152	0	2	7	Yes	No	No	No	Yes	No	17000	1	1	0	0	0	0	0	0		Yes	No	97	0	0	0	0	0	0	0	0	0	1		Yes	1 2	1	1	0	0	0	0	0	0	0	0	0
1490	3	180	1	1	1	Yes	No	No	Yes	Yes	Yes	12000	5	0	0	0	0	1	0	0		Yes	Yes	1	1	0	0	0	0	0	0	0	0	0		Yes	1 2 4 5	1	1	0	1	1	0	0	0	0	0	0
1491	4	148	1	6	18	Yes	No	No	Yes	No	Yes	8000	3	0	0	1	0	0	0	0		Yes	No	1	1	0	0	0	0	0	0	0	0	0		Yes	1 2 5 6 96	1	1	0	0	1	1	0	0	0	1	0	Patla Paikhana
1492	6	130	1	7	11	Yes	No	No	No	No	Yes	6000											No	97	0	0	0	0	0	0	0	0	0	1		Yes	97	0	0	0	0	0	0	0	0	0	0	1
1493	3	160	1	3	18	Yes	Yes	Yes	Yes	Yes	No	5000	1	1	0	0	0	0	0	0		Yes	No	2 5 8	0	1	0	0	1	0	0	1	0	0		No	1 2	1	1	0	0	0	0	0	0	0	0	0
1494	3	176	0	8	29	Yes	No	No	Yes	No	No	11000	5	0	0	0	0	1	0	0		Yes	Yes	1 2 3 8	1	1	1	0	0	0	0	1	0	0		Yes	1 2 4 7 9	1	1	0	1	0	0	1	0	1	0	0
1495	3	192	0	11	10	Yes	No	No	Yes	No	No	12000	1	1	0	0	0	0	0	0		Yes	No	1 2	1	1	0	0	0	0	0	0	0	0		Yes	1 2 5 7	1	1	0	0	1	0	1	0	0	0	0
1496	4	120	0	1	0	Yes	Yes	Yes	No	No	Yes	12000	1	1	0	0	0	0	0	0		Yes	No	1	1	0	0	0	0	0	0	0	0	0		No	1 2 4 5	1	1	0	1	1	0	0	0	0	0	0
1497	2	198	0	6	20	Yes	Yes	Yes	Yes	Yes	Yes	35000	1 3 4	1	0	1	1	0	0	0		Yes	No	1	1	0	0	0	0	0	0	0	0	0		Yes	1 2 4 6 7	1	1	0	1	0	1	1	0	0	0	0
1498	3	139	0	3	20	Yes	No	No	Yes	No	No	7000	5	0	0	0	0	1	0	0		Yes	No	1 2 8	1	1	0	0	0	0	0	1	0	0		Yes	1 2 5 7	1	1	0	0	1	0	1	0	0	0	0
1499	1	147	0	2	1	Yes	Yes	Yes	No	No	Yes	12000	1	1	0	0	0	0	0	0		Yes	No	1 4	1	0	0	1	0	0	0	0	0	0		Yes	1 2 5 7	1	1	0	0	1	0	1	0	0	0	0
1500	4	132	0	6	4	Yes	No	No	No	No	No	10000											No	1 4 5	1	0	0	1	1	0	0	0	0	0		Don't know	97	0	0	0	0	0	0	0	0	0	0	1
1501	2	177	0	5	4	Yes	No	No	No	No	No	16000	5	0	0	0	0	1	0	0		Yes	No	1	1	0	0	0	0	0	0	0	0	0		Yes	2	0	1	0	0	0	0	0	0	0	0	0
1502	1	168	0	4	8	Yes	No	No	Yes	No	Yes	17000	1	1	0	0	0	0	0	0		Yes	No	1 2	1	1	0	0	0	0	0	0	0	0		Don't know	1 2 4 5 7 8	1	1	0	1	1	0	1	1	0	0	0
1503	5	185	0	2	0	Yes	Yes	Yes	Yes	Yes	Yes	12000	1	1	0	0	0	0	0	0		Yes	No	1	1	0	0	0	0	0	0	0	0	0		No	1 2 7	1	1	0	0	0	0	1	0	0	0	0
1504	2	163	1	2	5	Yes	Yes	Yes	No	No	Yes	20000	5	0	0	0	0	1	0	0		No	No	97	0	0	0	0	0	0	0	0	0	1		Yes	1 2 5 6	1	1	0	0	1	1	0	0	0	0	0
1505	2	199	1	2	10	Yes	Yes	No	No	No	Yes	10000	3	0	0	1	0	0	0	0		Yes	Yes	1	1	0	0	0	0	0	0	0	0	0		Don't know	1 2 6 7	1	1	0	0	0	1	1	0	0	0	0
1506	4	148	1	2	4	Yes	No	No	Yes	No	No	6000											No	97	0	0	0	0	0	0	0	0	0	1		Yes	1 2	1	1	0	0	0	0	0	0	0	0	0
1507	5	113	0	6	24	Yes	Yes	No	Yes	Yes	No	15000	1	1	0	0	0	0	0	0		Yes	No	2	0	1	0	0	0	0	0	0	0	0		Don't know	1 2 4 7	1	1	0	1	0	0	1	0	0	0	0
1508	2	199	0	10	22	Yes	No	No	No	No	No	5000	3 4	0	0	1	1	0	0	0		Yes	Yes	97	0	0	0	0	0	0	0	0	0	1		Don't know	1 2 6	1	1	0	0	0	1	0	0	0	0	0
1509	3	186	0	7	15	No	No	No	Yes	No	No	10600	3	0	0	1	0	0	0	0		Yes	No	1 2	1	1	0	0	0	0	0	0	0	0		Yes	1 2 9	1	1	0	0	0	0	0	0	1	0	0
1510	4	120	1	6	0	Yes	No	No	No	Yes	Yes	9000											No	1	1	0	0	0	0	0	0	0	0	0		Don't know	97	0	0	0	0	0	0	0	0	0	0	1
1511	3	159	0	4	6	Yes	Yes	Yes	Yes	Yes	Yes	15000	1	1	0	0	0	0	0	0		Yes	No	1 2 3	1	1	1	0	0	0	0	0	0	0		Don't know	1 2 5	1	1	0	0	1	0	0	0	0	0	0
1512	2	199	0	11	15	Yes	No	No	No	No	No	6000	5	0	0	0	0	1	0	0		Yes	No	1 2	1	1	0	0	0	0	0	0	0	0		Don't know	1 2 7	1	1	0	0	0	0	1	0	0	0	0
1513	3	133	0	8	9	Yes	Yes	Yes	Yes	Yes	Yes	12000	1 3	1	0	1	0	0	0	0		Yes	Yes	1 2 4	1	1	0	1	0	0	0	0	0	0		Yes	1 2 4 5 7	1	1	0	1	1	0	1	0	0	0	0
1514	5	156	1	5	6	Yes	Yes	Yes	Yes	No	Yes	15000											No	1 3 8	1	0	1	0	0	0	0	1	0	0		Yes	1 2 5 9	1	1	0	0	1	0	0	0	1	0	0
1515	3	139	1	7	3	Yes	Yes	Yes	Yes	Yes	Yes	20000	1	1	0	0	0	0	0	0		Yes	No	1 8	1	0	0	0	0	0	0	1	0	0		No	1 2 3 5 7	1	1	1	0	1	0	1	0	0	0	0
1516	2	199	0	3	0	Yes	No	No	No	No	No	12000	3	0	0	1	0	0	0	0		Yes	No	96	0	0	0	0	0	0	0	0	1	0	Alada thakta hoba	Don't know	1 2 6	1	1	0	0	0	1	0	0	0	0	0
1517	3	197	1	7	17	Yes	Yes	Yes	No	No	No	4000	5	0	0	0	0	1	0	0		Yes	No	1 8	1	0	0	0	0	0	0	1	0	0		Don't know	1 2 7	1	1	0	0	0	0	1	0	0	0	0
1518	3	111	0	9	16	Yes	No	No	No	No	Yes	18000	1	1	0	0	0	0	0	0		No	No	1 5	1	0	0	0	1	0	0	0	0	0		No	1 2 7	1	1	0	0	0	0	1	0	0	0	0
1519	1	121	0	6	27	Yes	No	No	Yes	No	No	9000	5	0	0	0	0	1	0	0		Yes	No	2	0	1	0	0	0	0	0	0	0	0		Yes	1 2 7	1	1	0	0	0	0	1	0	0	0	0
1520	5	191	1	7	20	Yes	Yes	Yes	Yes	No	Yes	8500	1	1	0	0	0	0	0	0		No	No	1 3 6	1	0	1	0	0	1	0	0	0	0		No	1 2 3 5 9	1	1	1	0	1	0	0	0	1	0	0
1521	1	143	1	5	19	Yes	Yes	Yes	No	No	No	6000	5	0	0	0	0	1	0	0		No	Yes	4 7	0	0	0	1	0	0	1	0	0	0		Yes	1 2 4 6	1	1	0	1	0	1	0	0	0	0	0
1522	6	194	1	5	9	Yes	No	No	No	No	No	6000	5	0	0	0	0	1	0	0		Yes	No	1 8	1	0	0	0	0	0	0	1	0	0		Yes	1 2 5 6	1	1	0	0	1	1	0	0	0	0	0
1523	5	144	0	0	27	Yes	Yes	Yes	Yes	Yes	Yes	12000	2	0	1	0	0	0	0	0		Yes	Yes	1	1	0	0	0	0	0	0	0	0	0		Don't know	1 7 9	1	0	0	0	0	0	1	0	1	0	0
1524	4	146	0	2	8	Yes	No	No	Yes	No	Yes	12000	5	0	0	0	0	1	0	0		Yes	No	97	0	0	0	0	0	0	0	0	0	1		Don't know	97	0	0	0	0	0	0	0	0	0	0	1
1525	6	194	0	5	15	Yes	Yes	Yes	No	No	No	6000	5	0	0	0	0	1	0	0		Yes	No	1 6 8	1	0	0	0	0	1	0	1	0	0		Yes	1 2 5 9	1	1	0	0	1	0	0	0	1	0	0
1526	1	203	1	3	17	No	No	No	No	No	No	10000	5	0	0	0	0	1	0	0		Yes	No	97	0	0	0	0	0	0	0	0	0	1		Don't know	97	0	0	0	0	0	0	0	0	0	0	1
1527	1	184	0	6	24	Yes	Yes	Yes	Yes	No	No	7000	1	1	0	0	0	0	0	0		Yes	Yes	1	1	0	0	0	0	0	0	0	0	0		Yes	2	0	1	0	0	0	0	0	0	0	0	0
1528	4	146	1	10	0	Yes	Yes	No	No	No	Yes	20000	3	0	0	1	0	0	0	0		Yes	No	97	0	0	0	0	0	0	0	0	0	1		Don't know	97	0	0	0	0	0	0	0	0	0	0	1
1529	6	190	1	3	17	Yes	No	No	No	No	No	6000	1	1	0	0	0	0	0	0		Yes	Yes	97	0	0	0	0	0	0	0	0	0	1		Don't know	97	0	0	0	0	0	0	0	0	0	0	1
1530	6	91	1	6	28	No	No	No	No	No	No	16000	5	0	0	0	0	1	0	0		Yes	No	1 2	1	1	0	0	0	0	0	0	0	0		Yes	1 2 5 7	1	1	0	0	1	0	1	0	0	0	0
1531	3	123	1	8	10	Yes	Yes	Yes	Yes	No	No	12000	5	0	0	0	0	1	0	0		Yes	No	2 96	1	1	0	0	0	0	0	0		0		Yes	1 2 5	1	1	0	0	1	0	0	0	0	0	0
1532	4	166	0	10	15	No	No	No	No	No	No	8000											Yes	97	0	0	0	0	0	0	0	0	0	1		Don't know	97	0	0	0	0	0	0	0	0	0	0	1
1533	2	162	1	11	29	Yes	No	No	No	No	No	6000	5	0	0	0	0	1	0	0		No	No	1 2	1	1	0	0	0	0	0	0	0	0		Yes	1 2 96	1	1	0	0	0	0	0	0	0	1	0	Chok lal thaka
1534	2	162	1	4	27	Yes	No	No	No	No	No	6000											No	2	0	1	0	0	0	0	0	0	0	0		Don't know	2 6 7 9	0	1	0	0	0	1	1	0	1	0	0
1535	3	180	1	6	27	Yes	No	No	Yes	Yes	No	15000	2	0	1	0	0	0	0	0		Yes	No	1 4	1	0	0	1	0	0	0	0	0	0		Yes	1 5	1	0	0	0	1	0	0	0	0	0	0
1536	6	178	1	11	0	Yes	No	No	No	No	Yes	10000	5	0	0	0	0	1	0	0		Yes	Yes	1 2	1	1	0	0	0	0	0	0	0	0		No	1 4 5 7	1	0	0	1	1	0	1	0	0	0	0
1537	1	129	0	5	3	Yes	No	No	Yes	Yes	Yes	15000	1	1	0	0	0	0	0	0		Yes	No	97	0	0	0	0	0	0	0	0	0	1		Yes	1 2 5	1	1	0	0	1	0	0	0	0	0	0
1538	1	189	0	1	16	Yes	Yes	Yes	Yes	No	Yes	9000	2	0	1	0	0	0	0	0		Yes	No	1 2 7	1	1	0	0	0	0	1	0	0	0		Yes	1 2 5 7 9	1	1	0	0	1	0	1	0	1	0	0
1539	3	123	0	6	21	Yes	No	No	No	No	No	15000	1	1	0	0	0	0	0	0		Yes	No	97	0	0	0	0	0	0	0	0	0	1		Yes	1 2 7	1	1	0	0	0	0	1	0	0	0	0
1540	3	149	0	8	6	Yes	No	No	Yes	No	Yes	20000	3	0	0	1	0	0	0	0		Yes	Yes	1 4	1	0	0	1	0	0	0	0	0	0		Yes	1 2 7	1	1	0	0	0	0	1	0	0	0	0
1541	3	111	1	10	25	Yes	No	No	Yes	No	Yes	18000	1	1	0	0	0	0	0	0		Yes	No	1	1	0	0	0	0	0	0	0	0	0		Don't know	1 6	1	0	0	0	0	1	0	0	0	0	0
1542	3	195	1	9	14	Yes	Yes	Yes	Yes	Yes	Yes	20000	1 2	1	1	0	0	0	0	0		Yes	No	1 5 6	1	0	0	0	1	1	0	0	0	0		Yes	1 2 5 7 9	1	1	0	0	1	0	1	0	1	0	0
1543	3	181	1	11	24	Yes	Yes	Yes	Yes	Yes	No	15000											No	1 5	1	0	0	0	1	0	0	0	0	0		No	1 2 3 5	1	1	1	0	1	0	0	0	0	0	0
1544	4	112	0	9	0	Yes	No	No	Yes	No	No	10000	5	0	0	0	0	1	0	0		Yes	No	97	0	0	0	0	0	0	0	0	0	1		Don't know	97	0	0	0	0	0	0	0	0	0	0	1
1545	4	148	0	10	29	Yes	Yes	Yes	Yes	No	Yes	9000	1	1	0	0	0	0	0	0		Yes	No	1 5	1	0	0	0	1	0	0	0	0	0		Yes	1 2 5	1	1	0	0	1	0	0	0	0	0	0
1546	6	155	0	0	21	Yes	No	No	No	No	No	11000	5	0	0	0	0	1	0	0		Yes	No	1 2	1	1	0	0	0	0	0	0	0	0		Don't know	1 2 5 6 7	1	1	0	0	1	1	1	0	0	0	0
1547	3	197	1	8	11	Yes	No	No	No	No	No	12000	1	1	0	0	0	0	0	0		Yes	Yes	1 2	1	1	0	0	0	0	0	0	0	0		No	1 2 5 7	1	1	0	0	1	0	1	0	0	0	0
1548	2	158	0	4	18	Yes	No	No	No	No	Yes	12000	5	0	0	0	0	1	0	0		Yes	No	1 5	1	0	0	0	1	0	0	0	0	0		No	1 2 6	1	1	0	0	0	1	0	0	0	0	0
1549	4	188	0	1	10	Yes	Yes	Yes	Yes	Yes	Yes	20000	1	1	0	0	0	0	0	0		Yes	Yes	1	1	0	0	0	0	0	0	0	0	0		Don't know	1 2 5	1	1	0	0	1	0	0	0	0	0	0
1550	4	122	0	7	25	Yes	No	No	No	No	No	5000	5	0	0	0	0	1	0	0		Yes	No	1	1	0	0	0	0	0	0	0	0	0		Yes	1 2 5	1	1	0	0	1	0	0	0	0	0	0
1551	5	156	0	2	6	Yes	Yes	Yes	Yes	Yes	Yes	20000	1 2	1	1	0	0	0	0	0		Yes	Yes	1	1	0	0	0	0	0	0	0	0	0		Yes	1 2 7 9	1	1	0	0	0	0	1	0	1	0	0
1552	6	116	0	8	8	Yes	No	No	No	No	No	15000	1	1	0	0	0	0	0	0		Yes	No	97	0	0	0	0	0	0	0	0	0	1		Don't know	97	0	0	0	0	0	0	0	0	0	0	1
1553	5	185	1	6	19	Yes	Yes	Yes	No	Yes	No	12000	1	1	0	0	0	0	0	0		Yes	No	2	0	1	0	0	0	0	0	0	0	0		Yes	1 2 6	1	1	0	0	0	1	0	0	0	0	0
1554	4	122	0	6	9	Yes	Yes	Yes	Yes	No	Yes	10000	1	1	0	0	0	0	0	0		Yes	No	1	1	0	0	0	0	0	0	0	0	0		Yes	1 2	1	1	0	0	0	0	0	0	0	0	0
1555	6	91	0	9	29	Yes	Yes	Yes	No	No	Yes	11000	1	1	0	0	0	0	0	0		Yes	No	1 8	1	0	0	0	0	0	0	1	0	0		Yes	1 2 4 5 7 9	1	1	0	1	1	0	1	0	1	0	0
1556	4	175	1	2	22	Yes	Yes	Yes	Yes	Yes	Yes	5000	1 2	1	1	0	0	0	0	0		No	No	1 8	1	0	0	0	0	0	0	1	0	0		No	1 2	1	1	0	0	0	0	0	0	0	0	0
1557	3	187	1	6	0	Yes	Yes	Yes	Yes	No	No	15000	5	0	0	0	0	1	0	0		Yes	Yes	97	0	0	0	0	0	0	0	0	0	1		Yes	1 2 6	1	1	0	0	0	1	0	0	0	0	0
1558	3	138	0	6	16	Yes	No	No	No	No	No	8500	5	0	0	0	0	1	0	0		Yes	No	1 8	1	0	0	0	0	0	0	1	0	0		No	1 2 5 9	1	1	0	0	1	0	0	0	1	0	0
1559	4	122	0	4	28	Yes	No	No	No	No	No	9000	5	0	0	0	0	1	0	0		Yes	Yes	1 2	1	1	0	0	0	0	0	0	0	0		Don't know	1 2 6 7	1	1	0	0	0	1	1	0	0	0	0
1560	1	201	1	6	0	Yes	Yes	Yes	No	No	No	7000	4	0	0	0	1	0	0	0		Yes	No	2 8	0	1	0	0	0	0	0	1	0	0		Yes	1 2 96	1	1	0	0	0	0	0	0	0	1	0	Patla paikhana
1561	3	140	1	4	1	Yes	Yes	Yes	Yes	Yes	Yes	15000	1	1	0	0	0	0	0	0		Yes	No	1 3 4 5 7 8	1	0	1	1	1	0	1	1	0	0		No	1 2 5 7 9	1	1	0	0	1	0	1	0	1	0	0
1562	3	182	1	7	5	Yes	No	No	No	No	No	9000	1	1	0	0	0	0	0	0		Yes	Yes	1 2	1	1	0	0	0	0	0	0	0	0		Yes	1 2 5 7	1	1	0	0	1	0	1	0	0	0	0
1563	6	91	0	11	21	Yes	Yes	Yes	Yes	Yes	Yes	17000	1	1	0	0	0	0	0	0		Yes	No	1 2 4 5 8	1	1	0	1	1	0	0	1	0	0		Yes	1 2 3 4 5 7 9	1	1	1	1	1	0	1	0	1	0	0
1564	6	130	0	9	21	Yes	No	No	Yes	No	Yes	8000	1 3 4	1	0	1	1	0	0	0		No	No	4	0	0	0	1	0	0	0	0	0	0		Yes	1 2 96	1	1	0	0	0	0	0	0	0	1	0	Petkharap
1565	5	115	1	8	20	Yes	Yes	Yes	Yes	Yes	Yes	21000	1 2	1	1	0	0	0	0	0		Yes	Yes	1 2 7	1	1	0	0	0	0	1	0	0	0		Yes	1 7 8	1	0	0	0	0	0	1	1	0	0	0
1566	5	156	1	4	4	Yes	Yes	Yes	Yes	Yes	Yes	35000	5	0	0	0	0	1	0	0		Yes	Yes	1 2 8	1	1	0	0	0	0	0	1	0	0		Yes	1 2 5 9	1	1	0	0	1	0	0	0	1	0	0
1567	6	130	0	10	8	Yes	Yes	Yes	No	No	Yes	20000											No	1	1	0	0	0	0	0	0	0	0	0		Don't know	1 2	1	1	0	0	0	0	0	0	0	0	0
1568	5	119	0	8	4	Yes	Yes	Yes	Yes	Yes	Yes	15000	1	1	0	0	0	0	0	0		Yes	No	1 5	1	0	0	0	1	0	0	0	0	0		Yes	1 2 4 5 8	1	1	0	1	1	0	0	1	0	0	0
1569	3	196	0	8	11	Yes	Yes	Yes	Yes	No	Yes	17000	1	1	0	0	0	0	0	0		Yes	No	1	1	0	0	0	0	0	0	0	0	0		Yes	1 2	1	1	0	0	0	0	0	0	0	0	0
1570	6	150	1	1	24	Yes	No	No	No	No	No	7000	1	1	0	0	0	0	0	0		Yes	No	1 5	1	0	0	0	1	0	0	0	0	0		Don't know	1 2 6	1	1	0	0	0	1	0	0	0	0	0
1571	5	171	0	10	19	Yes	Yes	Yes	Yes	Yes	Yes	400000	1 2	1	1	0	0	0	0	0		Yes	No
1572	3	139	0	5	26	Yes	No	No	Yes	Yes	Yes	12000	1	1	0	0	0	0	0	0		Yes	No	1 4 8 96	1	0	0	1	0	0	0	1	1	0	Besi manuser jamayet holy,	Yes	1 2 4 5	1	1	0	1	1	0	0	0	0	0	0
1573	2	126	1	1	24	Yes	Yes	Yes	No	Yes	Yes	30000	1	1	0	0	0	0	0	0		Yes	No	97	0	0	0	0	0	0	0	0	0	1		Yes	1 2	1	1	0	0	0	0	0	0	0	0	0
1574	2	131	0	4	29	Yes	Yes	Yes	Yes	Yes	Yes	20000	5	0	0	0	0	1	0	0		Yes	No	1 2 4 5 6	1	1	0	1	1	1	0	0	0	0		Yes	1 2 6 7 9	1	1	0	0	0	1	1	0	1	0	0
1575	1	147	0	2	23	Yes	Yes	No	No	No	No	7000	5	0	0	0	0	1	0	0		Yes	No	1 2	1	1	0	0	0	0	0	0	0	0		Yes	1 2 9	1	1	0	0	0	0	0	0	1	0	0
1576	3	167	1	6	10	Yes	Yes	Yes	Yes	No	Yes	20000	1	1	0	0	0	0	0	0		Yes	No	1 4	1	0	0	1	0	0	0	0	0	0		No	1 5 7	1	0	0	0	1	0	1	0	0	0	0
1577	3	140	1	1	6	Yes	Yes	Yes	Yes	Yes	Yes	20000	1	1	0	0	0	0	0	0		Yes	No	1 7 8	1	0	0	0	0	0	1	1	0	0		No	1 2 5 7 9	1	1	0	0	1	0	1	0	1	0	0
1578	4	154	1	10	11	Yes	No	No	No	No	Yes	15000	1 2 3	1	1	1	0	0	0	0		Yes	Yes	1 6	1	0	0	0	0	1	0	0	0	0		Yes	1 2 9 96	1	1	0	0	0	0	0	0	1	1	0	Patla paykhana
1579	3	196	0	7	7	Yes	No	No	Yes	Yes	No	20000	1	1	0	0	0	0	0	0		Yes	No	1 3 5	1	0	1	0	1	0	0	0	0	0		Yes	1 7 9	1	0	0	0	0	0	1	0	1	0	0
1580	2	162	0	0	27	Yes	No	No	No	No	No	6500											No	2	0	1	0	0	0	0	0	0	0	0		Yes	1 2 6	1	1	0	0	0	1	0	0	0	0	0
1581	5	125	0	4	6	Yes	Yes	Yes	Yes	Yes	Yes	14500	1 2	1	1	0	0	0	0	0		Yes	No	1 3	1	0	1	0	0	0	0	0	0	0		Yes	1 2 5 7	1	1	0	0	1	0	1	0	0	0	0
1582	3	197	1	8	24	Yes	Yes	Yes	Yes	No	Yes	10000	5	0	0	0	0	1	0	0		Yes	Yes	1	1	0	0	0	0	0	0	0	0	0		No	1 2 5 7	1	1	0	0	1	0	1	0	0	0	0
1583	3	182	1	8	28	Yes	No	No	Yes	No	Yes	7000	1 2	1	1	0	0	0	0	0		Yes	No	1 3 5	1	0	1	0	1	0	0	0	0	0		Yes	1 2 5 7 9	1	1	0	0	1	0	1	0	1	0	0
1584	1	189	1	3	24	Yes	Yes	Yes	Yes	Yes	Yes	27000	1	1	0	0	0	0	0	0		Yes	No	1 2 6	1	1	0	0	0	1	0	0	0	0		Yes	1 2 5 7 9	1	1	0	0	1	0	1	0	1	0	0
1585	4	65	0	8	6	Yes	Yes	Yes	No	No	Yes	6000											Yes	97	0	0	0	0	0	0	0	0	0	1		Don't know	97	0	0	0	0	0	0	0	0	0	0	1
1586	4	122	1	2	26	Yes	No	No	No	No	No	20000	5	0	0	0	0	1	0	0		Yes	Yes	97	0	0	0	0	0	0	0	0	0	1		Yes	1 2 4 6 96	1	1	0	1	0	1	0	0	0	1	0	Patla paikhana
1587	3	111	0	9	28	Yes	No	No	Yes	Yes	Yes	35000	1 2	1	1	0	0	0	0	0		Yes	No	1 2 5	1	1	0	0	1	0	0	0	0	0		No	1 2 7	1	1	0	0	0	0	1	0	0	0	0
1588	5	171	1	0	21	Yes	Yes	No	Yes	Yes	Yes	15000	1 2	1	1	0	0	0	0	0		Yes	Yes	2	0	1	0	0	0	0	0	0	0	0		Yes	1 2 5 6	1	1	0	0	1	1	0	0	0	0	0
1589	5	156	0	6	1	Yes	Yes	Yes	No	Yes	Yes	30000	1 2	1	1	0	0	0	0	0		Yes	No	97	0	0	0	0	0	0	0	0	0	1		Yes	1 6 9	1	0	0	0	0	1	0	0	1	0	0
1590	3	181	1	3	8	Yes	No	No	Yes	No	No	8000	1	1	0	0	0	0	0	0		Yes	No	1 2	1	1	0	0	0	0	0	0	0	0		No	1 2	1	1	0	0	0	0	0	0	0	0	0
1591	4	188	1	7	0	Yes	No	No	Yes	No	Yes	20000	5	0	0	0	0	1	0	0		Yes	No	1	1	0	0	0	0	0	0	0	0	0		Don't know	1 2 6 9	1	1	0	0	0	1	0	0	1	0	0
1592	3	167	0	9	24	Yes	No	No	Yes	Yes	Yes	18000	1 2	1	1	0	0	0	0	0		Yes	No	1 2	1	1	0	0	0	0	0	0	0	0		No	1 2 5 7	1	1	0	0	1	0	1	0	0	0	0
1593	4	202	1	1	20	Yes	Yes	No	No	No	Yes	8000	1	1	0	0	0	0	0	0		Yes	No	1	1	0	0	0	0	0	0	0	0	0		Yes	2	0	1	0	0	0	0	0	0	0	0	0
1594	5	153	1	6	7	Yes	Yes	No	No	No	Yes	10000	5	0	0	0	0	1	0	0		Yes	Yes	1 8	1	0	0	0	0	0	0	1	0	0		Yes	1 2 5 6 7	1	1	0	0	1	1	1	0	0	0	0
1595	4	120	1	4	0	Yes	Yes	Yes	Yes	Yes	Yes	20000	1	1	0	0	0	0	0	0		Yes	No	1 4 5	1	0	0	1	1	0	0	0	0	0		Don't know	1 2 5 6 7	1	1	0	0	1	1	1	0	0	0	0
1596	3	140	0	8	1	Yes	Yes	Yes	Yes	Yes	No	18600	1	1	0	0	0	0	0	0		Yes	No	1	1	0	0	0	0	0	0	0	0	0		Yes	1 2 5 7 9	1	1	0	0	1	0	1	0	1	0	0
1597	2	145	0	4	10	Yes	No	No	No	No	No	13000											No	1 96	1	0	0	0	0	0	0	0	1	0	Rugir kacha gala	No	1 2 6 7	1	1	0	0	0	1	1	0	0	0	0
1598	1	168	0	3	29	Yes	Yes	Yes	Yes	Yes	Yes	12500	1	1	0	0	0	0	0	0		Yes	No	1 2 3 4 7 8	1	1	1	1	0	0	1	1	0	0		No	1 2 3 4 5 6 7 9	1	1	1	1	1	1	1	0	1	0	0
1599	3	172	1	4	8	Yes	Yes	Yes	Yes	Yes	Yes	31500	1 2 3	1	1	1	0	0	0	0		Yes	No	1 2	1	1	0	0	0	0	0	0	0	0		Yes	1 2 5 7	1	1	0	0	1	0	1	0	0	0	0
1600	3	139	1	5	17	Yes	No	No	Yes	Yes	Yes	8500	1	1	0	0	0	0	0	0		Yes	Yes	1 2 4 8	1	1	0	1	0	0	0	1	0	0		No	1 2 3 4 5 7 9	1	1	1	1	1	0	1	0	1	0	0
1601	6	194	0	5	15	Yes	Yes	Yes	No	Yes	Yes	20000	1	1	0	0	0	0	0	0		Yes	No	1 6 8	1	0	0	0	0	1	0	1	0	0		Yes	1 2 5 6 7 8 9	1	1	0	0	1	1	1	1	1	0	0
1602	3	111	1	1	23	Yes	No	No	Yes	Yes	Yes	25000	1 2	1	1	0	0	0	0	0		Yes	No	1	1	0	0	0	0	0	0	0	0	0		No	1 2 4 8	1	1	0	1	0	0	0	1	0	0	0
1603	3	159	0	6	10	Yes	No	No	No	Yes	No	12000	1	1	0	0	0	0	0	0		Yes	Yes	1 2	1	1	0	0	0	0	0	0	0	0		Yes	1 2	1	1	0	0	0	0	0	0	0	0	0
1604	6	116	0	3	15	Yes	Yes	Yes	No	No	No	14000	5	0	0	0	0	1	0	0		Yes	Yes	1 6 8	1	0	0	0	0	1	0	1	0	0		Yes	1 2 5 7 8 9	1	1	0	0	1	0	1	1	1	0	0
1605	3	133	1	8	2	Yes	No	No	No	No	Yes	13000	1 3	1	0	1	0	0	0	0		Yes	No	1	1	0	0	0	0	0	0	0	0	0		Yes	1 2	1	1	0	0	0	0	0	0	0	0	0
1606	5	157	0	7	5	Yes	Yes	Yes	Yes	Yes	Yes	27000	5	0	0	0	0	1	0	0		Yes	Yes	1 2	1	1	0	0	0	0	0	0	0	0		Yes	1 2 6 9	1	1	0	0	0	1	0	0	1	0	0
1607	4	146	0	3	15	Yes	Yes	Yes	No	No	Yes	13000	1	1	0	0	0	0	0	0		Yes	No	1	1	0	0	0	0	0	0	0	0	0		Don't know	1 2 96	1	1	0	0	0	0	0	0	0		0
1608	4	200	0	11	28	Yes	Yes	Yes	No	No	Yes	12000	5	0	0	0	0	1	0	0		Yes	No	97	0	0	0	0	0	0	0	0	0	1		Don't know	1 2 6	1	1	0	0	0	1	0	0	0	0	0
1609	6	130	0	9	18	Yes	No	No	No	No	No	6000											Yes	97	0	0	0	0	0	0	0	0	0	1		Yes	1	1	0	0	0	0	0	0	0	0	0	0
1610	6	194	0	4	20	Yes	No	No	No	No	No	6000	1	1	0	0	0	0	0	0		Yes	No	2 4	0	1	0	1	0	0	0	0	0	0		Yes	1 2 6 96	1	1	0	0	0	1	0	0	0	1	0	Bomi kore,diarrhorea
1611	1	168	0	9	25	Yes	Yes	Yes	Yes	Yes	No	20000	1	1	0	0	0	0	0	0		Yes	No	1	1	0	0	0	0	0	0	0	0	0		No	1 2 5 7	1	1	0	0	1	0	1	0	0	0	0
1612	5	157	1	8	13	Yes	No	No	No	No	No	12000	1	1	0	0	0	0	0	0		Yes	Yes	97	0	0	0	0	0	0	0	0	0	1		Yes	1 2 5 7	1	1	0	0	1	0	1	0	0	0	0
1613	3	181	0	2	17	Yes	Yes	Yes	No	Yes	No	10000	1	1	0	0	0	0	0	0		Yes	Yes	5	0	0	0	0	1	0	0	0	0	0		Don't know	1 2	1	1	0	0	0	0	0	0	0	0	0
1614	4	166	1	1	0	Yes	No	No	Yes	No	Yes	14000	1	1	0	0	0	0	0	0		Yes	No	1 2	1	1	0	0	0	0	0	0	0	0		Yes	1 2 6	1	1	0	0	0	1	0	0	0	0	0
1615	6	130	0	6	1	Yes	No	No	Yes	No	Yes	10000	1 2	1	1	0	0	0	0	0		Yes	No	97	0	0	0	0	0	0	0	0	0	1		Yes	2	0	1	0	0	0	0	0	0	0	0	0
1616	4	135	1	6	0	Yes	Yes	Yes	No	No	Yes	15000	5	0	0	0	0	1	0	0		Yes	No	1	1	0	0	0	0	0	0	0	0	0		Don't know	1 2 6	1	1	0	0	0	1	0	0	0	0	0
1617	3	165	0	1	15	Yes	Yes	Yes	Yes	Yes	Yes	25000	1 2	1	1	0	0	0	0	0		Yes	No	1 2 3 8	1	1	1	0	0	0	0	1	0	0		Yes	1 2 4 5 7 8 9	1	1	0	1	1	0	1	1	1	0	0
1618	2	158	1	4	24	Yes	Yes	Yes	Yes	Yes	No	10000	1	1	0	0	0	0	0	0		Yes	No	1 2	1	1	0	0	0	0	0	0	0	0		Yes	1 2 5 6	1	1	0	0	1	1	0	0	0	0	0
1619	3	182	0	4	10	Yes	No	No	Yes	No	Yes	15000	1 2	1	1	0	0	0	0	0		Yes	No	1 2	1	1	0	0	0	0	0	0	0	0		No	1 2 7 9	1	1	0	0	0	0	1	0	1	0	0
1620	3	165	0	2	18	Yes	Yes	Yes	Yes	Yes	Yes	10500	1	1	0	0	0	0	0	0		Yes	Yes	1 2 8	1	1	0	0	0	0	0	1	0	0		No	1 2 5 7 9	1	1	0	0	1	0	1	0	1	0	0
1621	5	144	0	3	7	Yes	Yes	Yes	Yes	Yes	Yes	20000	1 2	1	1	0	0	0	0	0		Yes	Yes	1 3 8	1	0	1	0	0	0	0	1	0	0		No	1 2 5 7 9	1	1	0	0	1	0	1	0	1	0	0
1622	1	141	1	9	0	Yes	Yes	Yes	No	No	No	6000	5	0	0	0	0	1	0	0		Yes	Yes	1	1	0	0	0	0	0	0	0	0	0		Yes	1	1	0	0	0	0	0	0	0	0	0	0
1623	2	163	0	5	25	Yes	Yes	Yes	No	No	Yes	10000	5	0	0	0	0	1	0	0		Yes	No	97	0	0	0	0	0	0	0	0	0	1		Yes	1 2 5 6	1	1	0	0	1	1	0	0	0	0	0
1624	6	190	0	2	16	Yes	No	No	No	No	Yes	10000											No	2 5	0	1	0	0	1	0	0	0	0	0		Yes	1 2 5 6 7 9	1	1	0	0	1	1	1	0	1	0	0
1625	3	161	0	7	6	Yes	No	No	No	No	Yes	12000	1 3	1	0	1	0	0	0	0		Yes	No	1 4	1	0	0	1	0	0	0	0	0	0		Yes	1 2 7	1	1	0	0	0	0	1	0	0	0	0
1626	3	159	1	0	24	Yes	Yes	Yes	Yes	Yes	Yes	25000	1	1	0	0	0	0	0	0		Yes	No	1 2 5	1	1	0	0	1	0	0	0	0	0		No	1 2 7 9	1	1	0	0	0	0	1	0	1	0	0
1627	3	196	0	3	21	Yes	Yes	Yes	No	No	Yes	15000	1	1	0	0	0	0	0	0		Yes	No	1 4	1	0	0	1	0	0	0	0	0	0		Yes	1 3 5	1	0	1	0	1	0	0	0	0	0	0
1628	4	112	0	5	11	Yes	Yes	Yes	Yes	Yes	Yes	50000	1 2	1	1	0	0	0	0	0		Yes	No	1 2 4 6 8	1	1	0	1	0	1	0	1	0	0		Yes	1 2 7 8 9	1	1	0	0	0	0	1	1	1	0	0
1629	3	186	0	6	20	Yes	Yes	Yes	Yes	No	No	16500	1 3	1	0	1	0	0	0	0		Yes	No	1 2	1	1	0	0	0	0	0	0	0	0		Yes	1 2 7 9	1	1	0	0	0	0	1	0	1	0	0
1630	2	127	0	4	18	Yes	Yes	Yes	Yes	Yes	Yes	38000	1	1	0	0	0	0	0	0		Yes	No	1 2	1	1	0	0	0	0	0	0	0	0		No	1 2 6 7	1	1	0	0	0	1	1	0	0	0	0
1631	3	139	0	3	3	Yes	Yes	Yes	Yes	Yes	No	10500	1	1	0	0	0	0	0	0		Yes	No	1 8	1	0	0	0	0	0	0	1	0	0		No	1 2 5 7 9	1	1	0	0	1	0	1	0	1	0	0
1632	3	161	1	10	26	Yes	Yes	Yes	Yes	Yes	Yes	10000	1 2	1	1	0	0	0	0	0		Yes	No	4 8	0	0	0	1	0	0	0	1	0	0		Yes	1 4 9	1	0	0	1	0	0	0	0	1	0	0
1633	1	141	1	4	7	Yes	No	No	No	No	No	6500	1	1	0	0	0	0	0	0		Yes	No	1 2	1	1	0	0	0	0	0	0	0	0		Yes	1 2 7	1	1	0	0	0	0	1	0	0	0	0
1634	6	137	0	7	18	Yes	No	No	Yes	No	No	15000	1	1	0	0	0	0	0	0		Yes	No	1 3 5 6	1	0	1	0	1	1	0	0	0	0		Yes	1 2 5 6 7 8 9	1	1	0	0	1	1	1	1	1	0	0
1635	3	123	1	7	10	Yes	Yes	Yes	Yes	Yes	No	20000	1	1	0	0	0	0	0	0		Yes	No	1 4	1	0	0	1	0	0	0	0	0	0		Don't know	1 5	1	0	0	0	1	0	0	0	0	0	0
1636	3	161	0	6	22	Yes	Yes	No	No	Yes	No	12000	1	1	0	0	0	0	0	0		Yes	No	5	0	0	0	0	1	0	0	0	0	0		Yes	1 2 7	1	1	0	0	0	0	1	0	0	0	0
1637	5	118	1	0	25	Yes	Yes	Yes	Yes	Yes	Yes	200000	1 2	1	1	0	0	0	0	0		Yes	No	1 2 4	1	1	0	1	0	0	0	0	0	0		Yes	1 2 5 7 9	1	1	0	0	1	0	1	0	1	0	0
1638	5	118	0	10	6	Yes	Yes	Yes	Yes	Yes	Yes	25000	1	1	0	0	0	0	0	0		Yes	No	2	0	1	0	0	0	0	0	0	0	0		Yes	1 2 5	1	1	0	0	1	0	0	0	0	0	0
1639	4	188	0	5	10	Yes	Yes	Yes	Yes	Yes	Yes	30000	1	1	0	0	0	0	0	0		Yes	No	1 2	1	1	0	0	0	0	0	0	0	0		No	1 5 7	1	0	0	0	1	0	1	0	0	0	0
1640	5	191	1	9	4	Yes	No	No	Yes	Yes	Yes	12500	1	1	0	0	0	0	0	0		Yes	No	1 3 8	1	0	1	0	0	0	0	1	0	0		Don't know	1 3 5 8	1	0	1	0	1	0	0	1	0	0	0
1641	5	125	1	3	2	Yes	No	No	Yes	No	No	6000	1	1	0	0	0	0	0	0		Yes	Yes	1 2 3	1	1	1	0	0	0	0	0	0	0		Don't know	1 2 7 9	1	1	0	0	0	0	1	0	1	0	0
1642	4	135	1	10	11	Yes	Yes	Yes	No	No	Yes	12000	5	0	0	0	0	1	0	0		Yes	Yes	1 2	1	1	0	0	0	0	0	0	0	0		Yes	1 2 5 7	1	1	0	0	1	0	1	0	0	0	0
1643	3	182	1	6	12	Yes	No	No	Yes	Yes	Yes	8000	1 2 3	1	1	1	0	0	0	0		Yes	No	1	1	0	0	0	0	0	0	0	0	0		Yes	1 2 7 9	1	1	0	0	0	0	1	0	1	0	0
1644	5	119	0	3	16	Yes	No	Yes	Yes	Yes	Yes	50000	1	1	0	0	0	0	0	0		Yes	No	1 2 8	1	1	0	0	0	0	0	1	0	0		Yes	2 5 7	0	1	0	0	1	0	1	0	0	0	0
1645	2	23	1	9	26	Yes	No	No	No	No	No	8000	1	1	0	0	0	0	0	0		Yes	Yes	1	1	0	0	0	0	0	0	0	0	0		Yes	1 2 6	1	1	0	0	0	1	0	0	0	0	0
1646	3	195	1	10	15	Yes	Yes	Yes	No	No	No	10000	1	1	0	0	0	0	0	0		Yes	Yes	1 2	1	1	0	0	0	0	0	0	0	0		Yes	1 2 5 7	1	1	0	0	1	0	1	0	0	0	0
1647	4	65	1	6	7	Yes	No	No	Yes	Yes	Yes	8000	5	0	0	0	0	1	0	0		Yes	No	97	0	0	0	0	0	0	0	0	0	1		Don't know	1 2	1	1	0	0	0	0	0	0	0	0	0
1648	4	202	1	6	5	Yes	No	No	No	No	Yes	12000	5	0	0	0	0	1	0	0		Yes	No	1 3 4	1	0	1	1	0	0	0	0	0	0		Don't know	1 2 6 7 9	1	1	0	0	0	1	1	0	1	0	0
1649	1	147	1	0	20	Yes	Yes	Yes	No	Yes	No	8000	1	1	0	0	0	0	0	0		Yes	No	1 2 3 8	1	1	1	0	0	0	0	1	0	0		Yes	1 2 5 7	1	1	0	0	1	0	1	0	0	0	0
1650	6	150	0	6	29	Yes	Yes	Yes	Yes	Yes	Yes	25000	1 2	1	1	0	0	0	0	0		Yes	No	1 2 3 4 5 6 7	1	1	1	1	1	1	1	0	0	0		No	1 2 3 4 5 6 7 8 9	1	1	1	1	1	1	1	1	1	0	0
1651	4	135	0	8	6	Yes	Yes	Yes	No	No	Yes	12000	5	0	0	0	0	1	0	0		Yes	No	1 4 8	1	0	0	1	0	0	0	1	0	0		Yes	1 2 4 7	1	1	0	1	0	0	1	0	0	0	0
1652	5	157	0	6	2	Yes	Yes	Yes	Yes	Yes	Yes	18000	1	1	0	0	0	0	0	0		Yes	Yes	1 2	1	1	0	0	0	0	0	0	0	0		Yes	1 2 5 7	1	1	0	0	1	0	1	0	0	0	0
1653	4	154	1	7	15	Yes	No	No	Yes	No	Yes	15000	1	1	0	0	0	0	0	0		Yes	No	1	1	0	0	0	0	0	0	0	0	0		No	2	0	1	0	0	0	0	0	0	0	0	0
1654	6	190	0	10	8	Yes	No	No	No	No	No	10000											No	1 2	1	1	0	0	0	0	0	0	0	0		Yes	1 2 5 6 7 8 9	1	1	0	0	1	1	1	1	1	0	0
1655	1	168	1	1	11	Yes	No	No	No	No	No	10000	5	0	0	0	0	1	0	0		Yes	No	1 2 3 4	1	1	1	1	0	0	0	0	0	0		Yes	1 2 5 6 7 9	1	1	0	0	1	1	1	0	1	0	0
1656	4	142	1	8	26	Yes	Yes	Yes	No	No	Yes	10000	1	1	0	0	0	0	0	0		Yes	No	1	1	0	0	0	0	0	0	0	0	0		Yes	1 2 5 6	1	1	0	0	1	1	0	0	0	0	0
1657	1	201	0	7	18	Yes	Yes	Yes	No	Yes	Yes	8000	3 4	0	0	1	1	0	0	0		Yes	Yes	97	0	0	0	0	0	0	0	0	0	1		Yes	1 2	1	1	0	0	0	0	0	0	0	0	0
1658	5	171	1	6	18	Yes	Yes	Yes	Yes	Yes	Yes	65000	1	1	0	0	0	0	0	0		Yes	No	1 2 3 4 7 8	1	1	1	1	0	0	1	1	0	0		No	1 2 5 7 9	1	1	0	0	1	0	1	0	1	0	0
1659	3	186	0	0	22	Yes	Yes	Yes	No	No	No	15500	5	0	0	0	0	1	0	0		Yes	No	1 2	1	1	0	0	0	0	0	0	0	0		Yes	1 2 7	1	1	0	0	0	0	1	0	0	0	0
1660	2	198	0	5	14	Yes	Yes	Yes	Yes	No	Yes	12000											No	1	1	0	0	0	0	0	0	0	0	0		Yes	1 2	1	1	0	0	0	0	0	0	0	0	0
1661	3	111	0	2	22	Yes	Yes	Yes	No	No	Yes	12000	5	0	0	0	0	1	0	0		No	Yes	1 5	1	0	0	0	1	0	0	0	0	0		No	1 2 7	1	1	0	0	0	0	1	0	0	0	0
1662	3	179	0	8	11	Yes	No	No	Yes	No	Yes	9000	3	0	0	1	0	0	0	0		Yes	No	1 4 8	1	0	0	1	0	0	0	1	0	0		Yes	1 2 7	1	1	0	0	0	0	1	0	0	0	0
1663	4	135	1	3	0	Yes	No	No	No	Yes	Yes	12000											No	1	1	0	0	0	0	0	0	0	0	0		Don't know	97	0	0	0	0	0	0	0	0	0	0	1
1664	2	199	0	5	28	Yes	No	No	No	No	Yes	16500	1	1	0	0	0	0	0	0		Yes	No	97	0	0	0	0	0	0	0	0	0	1		Yes	1 9	1	0	0	0	0	0	0	0	1	0	0
1665	3	159	1	3	12	Yes	Yes	Yes	Yes	Yes	No	12000	1	1	0	0	0	0	0	0		Yes	No	1 2	1	1	0	0	0	0	0	0	0	0		No	1 2 7	1	1	0	0	0	0	1	0	0	0	0
1666	5	114	0	0	27	Yes	Yes	Yes	Yes	Yes	Yes	6500	1	1	0	0	0	0	0	0		Yes	No	1	1	0	0	0	0	0	0	0	0	0		Yes	1 2 5 7 9	1	1	0	0	1	0	1	0	1	0	0
1667	2	162	1	5	15	Yes	Yes	No	No	Yes	Yes	20000	5	0	0	0	0	1	0	0		Yes	Yes	1 2	1	1	0	0	0	0	0	0	0	0		Yes	1 4 6 7	1	0	0	1	0	1	1	0	0	0	0
1668	2	145	0	5	29	Yes	No	No	No	No	Yes	10500	5	0	0	0	0	1	0	0		Yes	No	1 8 96	1	0	0	0	0	0	0	1		0		Yes	1 2 5 96	1	1	0	0	1	0	0	0	0	1	0	Patla paykhana
1669	3	186	1	5	22	Yes	No	No	Yes	No	Yes	15000	1	1	0	0	0	0	0	0		Yes	No	1 8	1	0	0	0	0	0	0	1	0	0		No	1 2 5 7	1	1	0	0	1	0	1	0	0	0	0
1670	4	134	1	6	5	Yes	No	No	No	No	Yes	4000											Yes	97	0	0	0	0	0	0	0	0	0	1		Don't know	97	0	0	0	0	0	0	0	0	0	0	1
1671	3	124	0	1	22	Yes	Yes	Yes	Yes	Yes	Yes	9000	1	1	0	0	0	0	0	0		Yes	No	1 2	1	1	0	0	0	0	0	0	0	0		Yes	1 2 5 6	1	1	0	0	1	1	0	0	0	0	0
1672	5	171	0	9	22	Yes	Yes	Yes	Yes	Yes	Yes	100000	1 2	1	1	0	0	0	0	0		Yes	No	1 2 8	1	1	0	0	0	0	0	1	0	0		Yes	1 2 5 6 7 96	1	1	0	0	1	1	1	0	0	1	0	Patla Paikhana
1673	4	202	0	2	14	Yes	No	No	Yes	Yes	Yes	30000	1	1	0	0	0	0	0	0		Yes	No	1	1	0	0	0	0	0	0	0	0	0		Don't know	1 2 6	1	1	0	0	0	1	0	0	0	0	0
1674	1	201	1	2	11	Yes	No	No	Yes	Yes	No	6000	1 2	1	1	0	0	0	0	0		Yes	Yes	1 2 4	1	1	0	1	0	0	0	0	0	0		Yes	1 2 6	1	1	0	0	0	1	0	0	0	0	0
1675	4	112	1	11	0	Yes	No	No	No	No	No	24000	1	1	0	0	0	0	0	0		Yes	No	2	0	1	0	0	0	0	0	0	0	0		Yes	2 4	0	1	0	1	0	0	0	0	0	0	0
1676	4	173	1	6	0	Yes	Yes	Yes	No	No	No	8000											No	97	0	0	0	0	0	0	0	0	0	1		Don't know	2 6	0	1	0	0	0	1	0	0	0	0	0
1677	3	159	0	8	27	Yes	No	No	No	No	No	8000	1	1	0	0	0	0	0	0		No	Yes	1 5 6	1	0	0	0	1	1	0	0	0	0		Don't know	1 2 5	1	1	0	0	1	0	0	0	0	0	0
1678	4	175	1	9	9	Yes	Yes	Yes	Yes	No	Yes	12000	5	0	0	0	0	1	0	0		Yes	No	2	0	1	0	0	0	0	0	0	0	0		Yes	1 2 3 5 7 9	1	1	1	0	1	0	1	0	1	0	0
1679	1	147	1	5	13	Yes	No	No	No	No	No	12000	4	0	0	0	1	0	0	0		Yes	No	1 2	1	1	0	0	0	0	0	0	0	0		Yes	1 2 5	1	1	0	0	1	0	0	0	0	0	0
1680	3	152	1	4	6	Yes	Yes	No	Yes	Yes	Yes	25000	1	1	0	0	0	0	0	0		Yes	No	1 8	1	0	0	0	0	0	0	1	0	0		Yes	1 5 9	1	0	0	0	1	0	0	0	1	0	0
1681	6	117	1	8	13	Yes	Yes	Yes	No	No	No	7000	5	0	0	0	0	1	0	0		Yes	No	1	1	0	0	0	0	0	0	0	0	0		Yes	1 2 5 7	1	1	0	0	1	0	1	0	0	0	0
1682	5	169	1	2	11	Yes	No	No	Yes	Yes	Yes	12000	1	1	0	0	0	0	0	0		Yes	No	1	1	0	0	0	0	0	0	0	0	0		Yes	1 2 5 7	1	1	0	0	1	0	1	0	0	0	0
1683	5	156	1	5	17	Yes	Yes	Yes	No	No	Yes	12000											No	1 2	1	1	0	0	0	0	0	0	0	0		Yes	1 5 7	1	0	0	0	1	0	1	0	0	0	0
1684	4	202	1	0	16	Yes	Yes	Yes	No	No	No	9000	1	1	0	0	0	0	0	0		Yes	No	1 7	1	0	0	0	0	0	1	0	0	0		Yes	1 2	1	1	0	0	0	0	0	0	0	0	0
1685	4	65	0	8	14	Yes	Yes	Yes	Yes	Yes	Yes	6000	1 2	1	1	0	0	0	0	0		Yes	No	2 5	0	1	0	0	1	0	0	0	0	0		Don't know	1 2 7	1	1	0	0	0	0	1	0	0	0	0
1686	1	168	0	5	14	Yes	No	No	No	No	Yes	8000	5	0	0	0	0	1	0	0		Yes	No	1 4	1	0	0	1	0	0	0	0	0	0		Yes	1 2 5 6 7 9	1	1	0	0	1	1	1	0	1	0	0
1687	1	183	0	7	0	Yes	No	No	No	No	Yes	20000	4	0	0	0	1	0	0	0		Yes	No	1 2	1	1	0	0	0	0	0	0	0	0		Yes	1 2 5	1	1	0	0	1	0	0	0	0	0	0
1688	3	182	1	0	27	Yes	Yes	Yes	Yes	No	Yes	20000	1 2	1	1	0	0	0	0	0		Yes	No	1	1	0	0	0	0	0	0	0	0	0		No	1 2 5 6 7 9	1	1	0	0	1	1	1	0	1	0	0
1689	4	142	1	8	26	Yes	No	No	No	Yes	Yes	6000	5	0	0	0	0	1	0	0		Yes	No	1 2	1	1	0	0	0	0	0	0	0	0		Yes	1 2	1	1	0	0	0	0	0	0	0	0	0
1690	4	166	0	10	14	Yes	No	No	Yes	Yes	Yes	10000	1	1	0	0	0	0	0	0		Yes	No	1	1	0	0	0	0	0	0	0	0	0		Don't know	2 7	0	1	0	0	0	0	1	0	0	0	0
1691	3	176	0	6	20	Yes	Yes	Yes	Yes	Yes	Yes	20000	1 2	1	1	0	0	0	0	0		Yes	No	1 2 3 8	1	1	1	0	0	0	0	1	0	0		No	1 2 3 5 7 8 9	1	1	1	0	1	0	1	1	1	0	0
1692	3	133	0	3	15	Yes	Yes	Yes	Yes	Yes	Yes	30000	1 3	1	0	1	0	0	0	0		Yes	No	1 4	1	0	0	1	0	0	0	0	0	0		Yes	1 2 5 7 96	1	1	0	0	1	0	1	0	0	1	0	patlapaykhana
1693	3	170	1	10	14	Yes	Yes	Yes	No	Yes	Yes	12000	1	1	0	0	0	0	0	0		Yes	No	1 2 4	1	1	0	1	0	0	0	0	0	0		No	1 2 5 7	1	1	0	0	1	0	1	0	0	0	0
1694	3	124	0	1	25	Yes	Yes	No	No	Yes	No	15000	1	1	0	0	0	0	0	0		Yes	No	97	0	0	0	0	0	0	0	0	0	1		No	1 2 7	1	1	0	0	0	0	1	0	0	0	0
1695	2	174	0	3	4	Yes	Yes	Yes	No	No	Yes	15000	5	0	0	0	0	1	0	0		Yes	No	97	0	0	0	0	0	0	0	0	0	1		Don't know	97	0	0	0	0	0	0	0	0	0	0	1
1696	4	202	1	0	27	Yes	Yes	Yes	No	No	Yes	8000	5	0	0	0	0	1	0	0		Yes	No	97	0	0	0	0	0	0	0	0	0	1		Don't know	97	0	0	0	0	0	0	0	0	0	0	1
1697	2	177	1	8	2	Yes	Yes	Yes	No	Yes	Yes	15000	5	0	0	0	0	1	0	0		Yes	No	1 3	1	0	1	0	0	0	0	0	0	0		Yes	1 5 6	1	0	0	0	1	1	0	0	0	0	0
1698	5	185	0	2	27	Yes	Yes	Yes	Yes	Yes	Yes	18000	1 2	1	1	0	0	0	0	0		Yes	No	1 2 5	1	1	0	0	1	0	0	0	0	0		Yes	1 2 3 5 7 9	1	1	1	0	1	0	1	0	1	0	0
1699	6	194	0	4	16	Yes	No	No	No	No	Yes	8000											No	1 2	1	1	0	0	0	0	0	0	0	0		Yes	1 2 5 7 9	1	1	0	0	1	0	1	0	1	0	0
1700	4	132	1	2	14	Yes	No	No	No	No	No	10000	5	0	0	0	0	1	0	0		Yes	No	97	0	0	0	0	0	0	0	0	0	1		Don't know	97	0	0	0	0	0	0	0	0	0	0	1
1701	3	176	0	2	3	Yes	No	No	No	No	No	8000	5	0	0	0	0	1	0	0		Yes	Yes	1 4 8	1	0	0	1	0	0	0	1	0	0		Yes	1 2 3 5 6 7 9	1	1	1	0	1	1	1	0	1	0	0
1702	1	143	1	5	21	Yes	Yes	Yes	Yes	Yes	Yes	12000	1	1	0	0	0	0	0	0		Yes	No	1 2 4	1	1	0	1	0	0	0	0	0	0		Don't know	1 3 5	1	0	1	0	1	0	0	0	0	0	0
1703	1	143	0	5	15	Yes	Yes	Yes	No	Yes	Yes	10000	5	0	0	0	0	1	0	0		Yes	No	2	0	1	0	0	0	0	0	0	0	0		Yes	1 2 6	1	1	0	0	0	1	0	0	0	0	0
1704	3	180	0	5	3	Yes	No	No	Yes	Yes	Yes	15000	1	1	0	0	0	0	0	0		Yes	No	7	0	0	0	0	0	0	1	0	0	0		Yes	1 9	1	0	0	0	0	0	0	0	1	0	0
1705	4	193	0	5	12	Yes	Yes	Yes	No	No	Yes	30000	1	1	0	0	0	0	0	0		Yes	No	1 2	1	1	0	0	0	0	0	0	0	0		Yes	1 2 9	1	1	0	0	0	0	0	0	1	0	0
1706	4	122	1	7	19	Yes	No	No	No	No	Yes	7000	5	0	0	0	0	1	0	0		Yes	Yes	1	1	0	0	0	0	0	0	0	0	0		Yes	1 2 7	1	1	0	0	0	0	1	0	0	0	0
1707	5	113	1	2	3	Yes	Yes	Yes	No	Yes	Yes	12500	1	1	0	0	0	0	0	0		Yes	No	1 2	1	1	0	0	0	0	0	0	0	0		Yes	1 2 7	1	1	0	0	0	0	1	0	0	0	0
1708	5	156	0	1	22	Yes	Yes	Yes	No	Yes	Yes	15000	1 2	1	1	0	0	0	0	0		Yes	No	1	1	0	0	0	0	0	0	0	0	0		Yes	1	1	0	0	0	0	0	0	0	0	0	0
1709	5	169	1	7	25	Yes	Yes	Yes	Yes	Yes	Yes	15000	1	1	0	0	0	0	0	0		Yes	No	1	1	0	0	0	0	0	0	0	0	0		Yes	1 2 5 7	1	1	0	0	1	0	1	0	0	0	0
1710	5	119	1	6	12	Yes	Yes	Yes	Yes	Yes	Yes	30000	1	1	0	0	0	0	0	0		Yes	No	2 5 6	0	1	0	0	1	1	0	0	0	0		Don't know	1 2 6 7	1	1	0	0	0	1	1	0	0	0	0
1711	4	142	1	5	14	Yes	Yes	Yes	Yes	Yes	Yes	25000	1	1	0	0	0	0	0	0		Yes	No	1 2	1	1	0	0	0	0	0	0	0	0		Yes	1 2 5 9	1	1	0	0	1	0	0	0	1	0	0
1712	4	135	0	1	0	Yes	No	No	No	No	No	12000	5	0	0	0	0	1	0	0		Yes	No	2	0	1	0	0	0	0	0	0	0	0		Don't know	97	0	0	0	0	0	0	0	0	0	0	1
1713	4	146	1	8	18	Yes	No	No	No	No	Yes	10000	5	0	0	0	0	1	0	0		Yes	No	97	0	0	0	0	0	0	0	0	0	1		Don't know	1 2	1	1	0	0	0	0	0	0	0	0	0
1714	4	154	1	3	16	Yes	Yes	Yes	No	Yes	Yes	30000	1 2	1	1	0	0	0	0	0		Yes	Yes	1 2 8	1	1	0	0	0	0	0	1	0	0		Yes	1 2 6 7 8 9	1	1	0	0	0	1	1	1	1	0	0
1715	6	130	0	4	25	Yes	Yes	Yes	Yes	No	Yes	15000	1	1	0	0	0	0	0	0		Yes	No	1 5 8	1	0	0	0	1	0	0	1	0	0		Yes	1 2 4	1	1	0	1	0	0	0	0	0	0	0
1716	3	196	0	8	11	Yes	Yes	Yes	Yes	Yes	Yes	30000	1 2	1	1	0	0	0	0	0		Yes	No	1 2	1	1	0	0	0	0	0	0	0	0		No	1 2 5 7	1	1	0	0	1	0	1	0	0	0	0
1717	5	157	0	3	3	Yes	Yes	Yes	Yes	No	No	18000	1	1	0	0	0	0	0	0		Yes	Yes	1	1	0	0	0	0	0	0	0	0	0		Yes	1 2 5 7 9	1	1	0	0	1	0	1	0	1	0	0
1718	1	203	1	1	9	Yes	No	No	No	No	Yes	15000	5	0	0	0	0	1	0	0		Yes	No	1 8	1	0	0	0	0	0	0	1	0	0		Yes	1 2 5 7	1	1	0	0	1	0	1	0	0	0	0
1719	3	172	0	4	18	Yes	No	No	Yes	Yes	Yes	10000	1	1	0	0	0	0	0	0		Yes	No	1 5	1	0	0	0	1	0	0	0	0	0		No	1 3 5 7 9	1	0	1	0	1	0	1	0	1	0	0
1720	4	148	1	3	28	Yes	No	No	Yes	Yes	Yes	8000	1	1	0	0	0	0	0	0		Yes	No	97	0	0	0	0	0	0	0	0	0	1		Don't know	2	0	1	0	0	0	0	0	0	0	0	0
1721	4	148	0	10	9	Yes	No	No	No	No	No	9000											Yes	97	0	0	0	0	0	0	0	0	0	1		Don't know	97	0	0	0	0	0	0	0	0	0	0	1
1722	3	149	0	7	10	Yes	Yes	Yes	Yes	Yes	Yes	60000	1	1	0	0	0	0	0	0		Yes	No	1 2 4	1	1	0	1	0	0	0	0	0	0		Yes	1 2	1	1	0	0	0	0	0	0	0	0	0
1723	5	171	0	1	15	Yes	Yes	Yes	Yes	Yes	Yes	8000	5	0	0	0	0	1	0	0		Yes	Yes	97	0	0	0	0	0	0	0	0	0	1		Yes	1 2 6 7 9	1	1	0	0	0	1	1	0	1	0	0
1724	5	153	1	8	15	Yes	Yes	Yes	No	Yes	Yes	32000	5	0	0	0	0	1	0	0		No	Yes	1 8	1	0	0	0	0	0	0	1	0	0		Yes	1 5 6	1	0	0	0	1	1	0	0	0	0	0
1725	5	118	0	3	21	Yes	No	No	Yes	Yes	Yes	25000	1 2	1	1	0	0	0	0	0		Yes	No	1 2 4	1	1	0	1	0	0	0	0	0	0		Yes	1 6 9 96	1	0	0	0	0	1	0	0	1	1	0	Bomi kora
1726	5	114	0	3	26	Yes	No	No	No	No	No	9000	5	0	0	0	0	1	0	0		Yes	Yes	1	1	0	0	0	0	0	0	0	0	0		Yes	1 5	1	0	0	0	1	0	0	0	0	0	0
1727	6	194	1	4	21	Yes	Yes	Yes	Yes	Yes	No	17000	1	1	0	0	0	0	0	0		Yes	Yes	2	0	1	0	0	0	0	0	0	0	0		Don't know	1 2	1	1	0	0	0	0	0	0	0	0	0
1728	4	166	0	2	0	Yes	No	No	No	No	No	25000	1	1	0	0	0	0	0	0		Yes	No	1 2	1	1	0	0	0	0	0	0	0	0		Yes	1 6	1	0	0	0	0	1	0	0	0	0	0
1729	6	117	0	1	7	Yes	Yes	No	No	No	No	8000	1	1	0	0	0	0	0	0		Yes	No	1 4 8	1	0	0	1	0	0	0	1	0	0		Yes	1 2 5	1	1	0	0	1	0	0	0	0	0	0
1730	4	128	0	6	9	Yes	Yes	Yes	Yes	No	Yes	18000	1	1	0	0	0	0	0	0		Yes	No	5	0	0	0	0	1	0	0	0	0	0		Don't know	2 6 7	0	1	0	0	0	1	1	0	0	0	0
1731	3	170	1	4	24	Yes	Yes	Yes	Yes	Yes	No	9500	1 3	1	0	1	0	0	0	0		Yes	No	1 2	1	1	0	0	0	0	0	0	0	0		Yes	1 2	1	1	0	0	0	0	0	0	0	0	0
1732	2	131	0	4	3	Yes	Yes	Yes	No	No	No	15000											No	1	1	0	0	0	0	0	0	0	0	0		Don't know	1 2 5	1	1	0	0	1	0	0	0	0	0	0
1733	2	158	1	4	17	Yes	Yes	Yes	Yes	Yes	Yes	20000	5	0	0	0	0	1	0	0		Yes	No	1 2	1	1	0	0	0	0	0	0	0	0		Yes	1 2 6	1	1	0	0	0	1	0	0	0	0	0
1734	6	130	0	3	3	No	No	No	No	No	No	8500	5	0	0	0	0	1	0	0		Yes	No	1 2	1	1	0	0	0	0	0	0	0	0		Yes	1 2 5 7	1	1	0	0	1	0	1	0	0	0	0
1735	3	182	0	11	26	Yes	No	No	Yes	Yes	No	10000	1	1	0	0	0	0	0	0		Yes	No	1 2	1	1	0	0	0	0	0	0	0	0		Yes	1 2 5 7	1	1	0	0	1	0	1	0	0	0	0
1736	3	165	0	3	15	Yes	Yes	Yes	Yes	Yes	Yes	9500	5	0	0	0	0	1	0	0		Yes	No	1 2 8	1	1	0	0	0	0	0	1	0	0		Yes	1 2 4 5 7 9	1	1	0	1	1	0	1	0	1	0	0
1737	4	173	0	6	0	Yes	Yes	Yes	Yes	Yes	Yes	12000	5	0	0	0	0	1	0	0		Yes	No	1 5	1	0	0	0	1	0	0	0	0	0		No	2 7	0	1	0	0	0	0	1	0	0	0	0
1738	4	148	0	4	20	Yes	No	No	No	No	No	7000	5	0	0	0	0	1	0	0		No	No	97	0	0	0	0	0	0	0	0	0	1		Don't know	1 5 6	1	0	0	0	1	1	0	0	0	0	0
1739	5	156	0	7	20	Yes	Yes	Yes	Yes	No	No	21000	5	0	0	0	0	1	0	0		Yes	No	1	1	0	0	0	0	0	0	0	0	0		Yes	1 2 7	1	1	0	0	0	0	1	0	0	0	0
1740	4	175	0	1	12	Yes	No	No	No	No	Yes	12000	1 2	1	1	0	0	0	0	0		Yes	No	2	0	1	0	0	0	0	0	0	0	0		Don't know	1 2 5	1	1	0	0	1	0	0	0	0	0	0
1741	5	113	0	2	13	Yes	No	No	Yes	Yes	Yes	8000	5	0	0	0	0	1	0	0		Yes	No	1 2	1	1	0	0	0	0	0	0	0	0		No	1 2 6	1	1	0	0	0	1	0	0	0	0	0
1742	4	151	0	3	0	Yes	No	No	No	No	Yes	2000	1	1	0	0	0	0	0	0		Yes	No	5	0	0	0	0	1	0	0	0	0	0		Don't know	1 2 5 9	1	1	0	0	1	0	0	0	1	0	0
1743	5	191	0	5	25	Yes	No	No	No	No	Yes	6500	1	1	0	0	0	0	0	0		Yes	No	1 2 7	1	1	0	0	0	0	1	0	0	0		Yes	1 3 4 7 9	1	0	1	1	0	0	1	0	1	0	0
1744	3	140	1	2	26	Yes	No	No	No	No	No	15000	1 3	1	0	1	0	0	0	0		Yes	No	1 2	1	1	0	0	0	0	0	0	0	0		Yes	1 2 7 9	1	1	0	0	0	0	1	0	1	0	0
1745	4	193	0	7	0	Yes	Yes	No	No	No	Yes	9000											No	1 8	1	0	0	0	0	0	0	1	0	0		Yes	1 7	1	0	0	0	0	0	1	0	0	0	0
1746	5	113	1	5	17	Yes	Yes	Yes	No	Yes	No	12000	1	1	0	0	0	0	0	0		Yes	Yes	1 2	1	1	0	0	0	0	0	0	0	0		Yes	1 2 3 4 5 6 9	1	1	1	1	1	1	0	0	1	0	0
1747	4	120	1	6	0	Yes	Yes	Yes	No	No	Yes	5000	5	0	0	0	0	1	0	0		Yes	No	1	1	0	0	0	0	0	0	0	0	0		No	2 5	0	1	0	0	1	0	0	0	0	0	0
1748	6	194	0	5	18	Yes	Yes	Yes	No	No	No	14000	1	1	0	0	0	0	0	0		Yes	No	1 2 6	1	1	0	0	0	1	0	0	0	0		Yes	1 2 3 4 5 6 7 9	1	1	1	1	1	1	1	0	1	0	0
1749	1	168	0	1	19	Yes	Yes	Yes	Yes	No	Yes	25000	5	0	0	0	0	1	0	0		Yes	No	1 2 3 4 5 7	1	1	1	1	1	0	1	0	0	0		Yes	1 2 3 5 6 8 9	1	1	1	0	1	1	0	1	1	0	0
1750	5	115	1	1	3	Yes	No	No	Yes	Yes	Yes	16000	1 2	1	1	0	0	0	0	0		Yes	No	1 5 8	1	0	0	0	1	0	0	1	0	0		No	4 5 8	0	0	0	1	1	0	0	1	0	0	0
1751	5	153	1	8	5	Yes	Yes	Yes	Yes	Yes	Yes	2500	6	0	0	0	0	0	1	0		Yes	No	1	1	0	0	0	0	0	0	0	0	0		Yes	1 2 5 8	1	1	0	0	1	0	0	1	0	0	0
1752	3	124	0	5	6	Yes	No	No	No	Yes	No	12000	1	1	0	0	0	0	0	0		Yes	No	1 2 8	1	1	0	0	0	0	0	1	0	0		Yes	1 2 6	1	1	0	0	0	1	0	0	0	0	0
1753	1	164	0	10	21	Yes	No	No	No	No	No	12000	5	0	0	0	0	1	0	0		Yes	No	1 2 4	1	1	0	1	0	0	0	0	0	0		Yes	1 3 5 7	1	0	1	0	1	0	1	0	0	0	0
1754	4	120	1	11	0	No	No	No	No	No	No	2000	1	1	0	0	0	0	0	0		Yes	No	8	0	0	0	0	0	0	0	1	0	0		Don't know	2	0	1	0	0	0	0	0	0	0	0	0
1755	3	133	0	2	22	Yes	Yes	Yes	Yes	No	Yes	18000											No	97	0	0	0	0	0	0	0	0	0	1		Don't know	1	1	0	0	0	0	0	0	0	0	0	0
1756	3	133	1	4	6	Yes	No	No	Yes	Yes	Yes	20000	1 2	1	1	0	0	0	0	0		Yes	No	1 5	1	0	0	0	1	0	0	0	0	0		No	1 2 5 7	1	1	0	0	1	0	1	0	0	0	0
1757	2	131	1	7	10	Yes	No	No	No	No	Yes	15000	5	0	0	0	0	1	0	0		Yes	No	1 2 5	1	1	0	0	1	0	0	0	0	0		Yes	1 2 6 7	1	1	0	0	0	1	1	0	0	0	0
1758	2	199	1	1	27	Yes	No	No	No	No	No	8500	5	0	0	0	0	1	0	0		Yes	No	97	0	0	0	0	0	0	0	0	0	1		Don't know	97	0	0	0	0	0	0	0	0	0	0	1
1759	4	154	1	9	16	Yes	Yes	Yes	No	Yes	Yes	15000	1	1	0	0	0	0	0	0		Yes	No	1 2 4 8	1	1	0	1	0	0	0	1	0	0		No	1 2 3 5 7 9	1	1	1	0	1	0	1	0	1	0	0
1760	5	115	1	7	25	Yes	No	No	Yes	No	Yes	15000	1	1	0	0	0	0	0	0		Yes	No	1 3 8	1	0	1	0	0	0	0	1	0	0		Yes	1 2 5 7	1	1	0	0	1	0	1	0	0	0	0
1761	1	147	0	7	3	Yes	Yes	No	Yes	Yes	Yes	9000	5	0	0	0	0	1	0	0		Yes	No	1 2 4 8	1	1	0	1	0	0	0	1	0	0		Don't know	1 2 5 6 7 9	1	1	0	0	1	1	1	0	1	0	0
1762	6	194	1	0	5	Yes	No	No	No	Yes	No	10000	1 2	1	1	0	0	0	0	0		Yes	No	97	0	0	0	0	0	0	0	0	0	1		Don't know	97	0	0	0	0	0	0	0	0	0	0	1
1763	3	111	1	2	11	Yes	No	No	Yes	No	Yes	18000	1 2	1	1	0	0	0	0	0		Yes	No	97	0	0	0	0	0	0	0	0	0	1		Don't know	1	1	0	0	0	0	0	0	0	0	0	0
1764	3	179	0	6	19	Yes	No	No	Yes	Yes	Yes	20000	1 2	1	1	0	0	0	0	0		Yes	No	1 5	1	0	0	0	1	0	0	0	0	0		No	1 2	1	1	0	0	0	0	0	0	0	0	0
1765	2	177	1	5	7	Yes	No	No	No	No	No	15000	5	0	0	0	0	1	0	0		Yes	No
1766	2	177	1	2	0	Yes	No	No	No	No	No	12000	1	1	0	0	0	0	0	0		Yes	No	2	0	1	0	0	0	0	0	0	0	0		Yes	1 2 6	1	1	0	0	0	1	0	0	0	0	0
1767	6	155	0	8	6	Yes	No	Yes	Yes	Yes	No	15000	1	1	0	0	0	0	0	0		Yes	No	1 2	1	1	0	0	0	0	0	0	0	0		No	1 2	1	1	0	0	0	0	0	0	0	0	0
1768	3	159	0	6	7	Yes	Yes	Yes	No	Yes	No	2000	1	1	0	0	0	0	0	0		Yes	No	1 2	1	1	0	0	0	0	0	0	0	0		Don't know	1 7 9	1	0	0	0	0	0	1	0	1	0	0
1769	5	191	1	9	0	Yes	Yes	Yes	Yes	Yes	No	13000	1	1	0	0	0	0	0	0		Yes	Yes	1 2	1	1	0	0	0	0	0	0	0	0		No	1 2 5	1	1	0	0	1	0	0	0	0	0	0
1770	1	147	0	1	6	Yes	Yes	Yes	Yes	Yes	Yes	10000	4	0	0	0	1	0	0	0		Yes	No	1 2	1	1	0	0	0	0	0	0	0	0		Yes	1 2 5	1	1	0	0	1	0	0	0	0	0	0
1771	2	23	1	3	28	Yes	Yes	No	No	No	Yes	8000											No	1	1	0	0	0	0	0	0	0	0	0		Yes	1 2 3 6 7	1	1	1	0	0	1	1	0	0	0	0
1772	6	155	0	11	20	Yes	Yes	Yes	Yes	No	No	10000	1	1	0	0	0	0	0	0		Yes	No	1 2 3 8	1	1	1	0	0	0	0	1	0	0		No	1 2 3 5 7 8 96	1	1	1	0	1	0	1	1	0	1	0	Pet betha
1773	4	166	1	6	18	Yes	Yes	Yes	Yes	Yes	Yes	8000	1	1	0	0	0	0	0	0		Yes	No	1 2	1	1	0	0	0	0	0	0	0	0		Yes	1 2 5 7 9	1	1	0	0	1	0	1	0	1	0	0
1774	3	182	0	4	8	Yes	Yes	Yes	Yes	Yes	Yes	5000	1 2	1	1	0	0	0	0	0		Yes	No	1	1	0	0	0	0	0	0	0	0	0		No	1 2 5 7 9	1	1	0	0	1	0	1	0	1	0	0
1775	1	147	0	11	17	Yes	No	No	No	No	No	10000	1	1	0	0	0	0	0	0		Yes	No	1 2 5	1	1	0	0	1	0	0	0	0	0		Yes	1 7	1	0	0	0	0	0	1	0	0	0	0
1776	1	183	0	9	10	Yes	Yes	Yes	No	Yes	No	7000	1	1	0	0	0	0	0	0		Yes	No	1 2	1	1	0	0	0	0	0	0	0	0		Yes	2 5	0	1	0	0	1	0	0	0	0	0	0
1777	6	130	1	7	3	Yes	No	Yes	No	No	No	15000	1	1	0	0	0	0	0	0		Yes	No	2	0	1	0	0	0	0	0	0	0	0		Don't know	1 2 7 9	1	1	0	0	0	0	1	0	1	0	0
1778	5	119	0	2	28	Yes	Yes	Yes	Yes	Yes	Yes	20000	1	1	0	0	0	0	0	0		Yes	Yes	1 4	1	0	0	1	0	0	0	0	0	0		Yes	2 5 7	0	1	0	0	1	0	1	0	0	0	0
1779	2	158	1	0	24	Yes	Yes	Yes	Yes	Yes	Yes	20000	1	1	0	0	0	0	0	0		Yes	No	1	1	0	0	0	0	0	0	0	0	0		Yes	1 2 5 6 7	1	1	0	0	1	1	1	0	0	0	0
1780	3	123	0	0	24	Yes	No	No	Yes	No	No	5000	1	1	0	0	0	0	0	0		Yes	No	1	1	0	0	0	0	0	0	0	0	0		Yes	1 2 5	1	1	0	0	1	0	0	0	0	0	0
1781	6	130	1	5	28	Yes	Yes	Yes	No	Yes	No	20000	1	1	0	0	0	0	0	0		Yes	No	2	0	1	0	0	0	0	0	0	0	0		Yes	1 2 5	1	1	0	0	1	0	0	0	0	0	0
1782	5	171	1	8	2	Yes	Yes	No	Yes	Yes	Yes	20000	1	1	0	0	0	0	0	0		Yes	No	1 8	1	0	0	0	0	0	0	1	0	0		Yes	1 2 5 7	1	1	0	0	1	0	1	0	0	0	0
1783	3	196	1	2	10	Yes	No	No	Yes	No	No	8000	1	1	0	0	0	0	0	0		Yes	No	1 8	1	0	0	0	0	0	0	1	0	0		Yes	1 2 4	1	1	0	1	0	0	0	0	0	0	0
1784	5	191	0	2	15	Yes	Yes	Yes	Yes	No	Yes	7500	1	1	0	0	0	0	0	0		No	No	1 4	1	0	0	1	0	0	0	0	0	0		Don't know	2 4 7	0	1	0	1	0	0	1	0	0	0	0
1785	6	155	1	10	0	Yes	No	No	Yes	No	Yes	12000	1	1	0	0	0	0	0	0		Yes	No	1 2	1	1	0	0	0	0	0	0	0	0		No	1 2 3 4	1	1	1	1	0	0	0	0	0	0	0
1786	3	182	1	2	23	Yes	No	No	Yes	No	Yes	5000	1 2	1	1	0	0	0	0	0		Yes	No	1 5 6	1	0	0	0	1	1	0	0	0	0		No	1 2 7 9	1	1	0	0	0	0	1	0	1	0	0
1787	5	118	1	0	2	Yes	No	No	Yes	Yes	Yes	15000											Yes	1 2	1	1	0	0	0	0	0	0	0	0		Yes	1 2 7 9	1	1	0	0	0	0	1	0	1	0	0
1788	1	121	0	9	25	Yes	No	No	Yes	Yes	No	8500	5	0	0	0	0	1	0	0		Yes	No	4 6	0	0	0	1	0	1	0	0	0	0		No	1 3 5 7	1	0	1	0	1	0	1	0	0	0	0
1789	2	174	1	2	10	Yes	Yes	Yes	No	No	Yes	25000	5	0	0	0	0	1	0	0		Yes	No	2 4 8	0	1	0	1	0	0	0	1	0	0		Yes	1 2 4 5 7 9	1	1	0	1	1	0	1	0	1	0	0
1790	2	23	1	11	21	Yes	No	No	No	No	No	5000											No	2	0	1	0	0	0	0	0	0	0	0		Yes	1 2	1	1	0	0	0	0	0	0	0	0	0
1791	5	115	1	6	4	Yes	Yes	Yes	No	No	No	2000											Yes	1 5	1	0	0	0	1	0	0	0	0	0		Yes	1 5 9	1	0	0	0	1	0	0	0	1	0	0
1792	4	132	0	4	18	Yes	No	No	Yes	No	No	7000	3	0	0	1	0	0	0	0		No	No	1 4	1	0	0	1	0	0	0	0	0	0		Yes	1 2 7	1	1	0	0	0	0	1	0	0	0	0
1793	1	143	0	5	0	Yes	Yes	No	No	No	Yes	8600	1	1	0	0	0	0	0	0		Yes	Yes	1 4 6	1	0	0	1	0	1	0	0	0	0		Yes	1 2 5	1	1	0	0	1	0	0	0	0	0	0
1794	6	150	0	9	27	Yes	No	No	No	No	No	7500	1	1	0	0	0	0	0	0		Yes	No	1 8	1	0	0	0	0	0	0	1	0	0		Yes	1 2 5	1	1	0	0	1	0	0	0	0	0	0
1795	2	199	0	9	10	Yes	No	No	No	No	No	10000	5	0	0	0	0	1	0	0		Yes	No	97	0	0	0	0	0	0	0	0	0	1		Yes	1 2 4 7 9	1	1	0	1	0	0	1	0	1	0	0
1796	1	121	1	6	2	Yes	Yes	Yes	No	No	Yes	13000	1	1	0	0	0	0	0	0		Yes	No	1 2 3 5	1	1	1	0	1	0	0	0	0	0		Yes	1 2 5 7 8 96	1	1	0	0	1	0	1	1	0	1	0	Bomi
1797	3	152	1	1	11	Yes	Yes	Yes	No	No	No	15000	1	1	0	0	0	0	0	0		Yes	Yes	1 8	1	0	0	0	0	0	0	1	0	0		Yes	1 3 7	1	0	1	0	0	0	1	0	0	0	0
1798	3	195	0	7	4	Yes	No	No	Yes	No	Yes	7000	1	1	0	0	0	0	0	0		Yes	No	1 3 4	1	0	1	1	0	0	0	0	0	0		Yes	1 2 5 7 9	1	1	0	0	1	0	1	0	1	0	0
1799	2	198	0	3	7	Yes	Yes	Yes	No	Yes	No	22000	5	0	0	0	0	1	0	0		Yes	No	8	0	0	0	0	0	0	0	1	0	0		Yes	1 2	1	1	0	0	0	0	0	0	0	0	0
1800	4	65	1	5	22	Yes	No	No	No	No	Yes	4000											No	97	0	0	0	0	0	0	0	0	0	1		Don't know	97	0	0	0	0	0	0	0	0	0	0	1
1801	3	195	0	3	21	Yes	No	Yes	No	No	No	10000	5	0	0	0	0	1	0	0		Yes	Yes	1 2	1	1	0	0	0	0	0	0	0	0		No	1 2 5 7	1	1	0	0	1	0	1	0	0	0	0
1802	5	114	0	10	15	Yes	Yes	Yes	Yes	Yes	Yes	8000	1	1	0	0	0	0	0	0		Yes	No	1 2	1	1	0	0	0	0	0	0	0	0		Don't know	1 2 4 6	1	1	0	1	0	1	0	0	0	0	0
1803	6	155	1	4	0	Yes	Yes	Yes	Yes	Yes	Yes	10000	5	0	0	0	0	1	0	0		Yes	No	1 3 4 5 8	1	0	1	1	1	0	0	1	0	0		Yes	1 2 3 5 7 9	1	1	1	0	1	0	1	0	1	0	0
1804	4	200	1	11	0	Yes	Yes	Yes	No	No	Yes	8000	5	0	0	0	0	1	0	0		Yes	No	2	0	1	0	0	0	0	0	0	0	0		Don't know	1 2 6	1	1	0	0	0	1	0	0	0	0	0
1805	5	115	1	8	12	Yes	Yes	Yes	Yes	Yes	Yes	12000	1	1	0	0	0	0	0	0		Yes	Yes	1	1	0	0	0	0	0	0	0	0	0		Yes	1 2 5	1	1	0	0	1	0	0	0	0	0	0
1806	5	185	0	4	4	Yes	Yes	Yes	Yes	Yes	Yes	13000	1	1	0	0	0	0	0	0		Yes	Yes	1 2	1	1	0	0	0	0	0	0	0	0		No	1 2 6 7	1	1	0	0	0	1	1	0	0	0	0
1807	6	137	1	5	19	Yes	Yes	Yes	No	No	No	15000											No	97	0	0	0	0	0	0	0	0	0	1		Don't know	1	1	0	0	0	0	0	0	0	0	0	0
1808	3	186	1	6	23	Yes	Yes	Yes	Yes	Yes	Yes	6000	1	1	0	0	0	0	0	0		Yes	Yes	1 3 4 8	1	0	1	1	0	0	0	1	0	0		No	1 2 3 5 6 7 9	1	1	1	0	1	1	1	0	1	0	0
1809	3	187	1	5	21	Yes	No	Yes	Yes	Yes	Yes	10000	1	1	0	0	0	0	0	0		Yes	No	1 2	1	1	0	0	0	0	0	0	0	0		Yes	1 2 5 7 8	1	1	0	0	1	0	1	1	0	0	0
1810	3	182	0	4	4	Yes	Yes	Yes	Yes	Yes	Yes	25000	1	1	0	0	0	0	0	0		Yes	No	1 2	1	1	0	0	0	0	0	0	0	0		No	1 3 5 7	1	0	1	0	1	0	1	0	0	0	0
1811	3	179	0	7	12	Yes	Yes	No	Yes	Yes	Yes	13000	1 3	1	0	1	0	0	0	0		Yes	No	1 4	1	0	0	1	0	0	0	0	0	0		Yes	1 2 5 7	1	1	0	0	1	0	1	0	0	0	0
1812	5	113	1	3	21	Yes	Yes	Yes	Yes	Yes	Yes	15000	1	1	0	0	0	0	0	0		Yes	No	1 2	1	1	0	0	0	0	0	0	0	0		Yes	1 2 5 7	1	1	0	0	1	0	1	0	0	0	0
1813	3	180	0	4	8	Yes	No	No	Yes	Yes	No	9000	1 2	1	1	0	0	0	0	0		Yes	No	4 5	0	0	0	1	1	0	0	0	0	0		Yes	1 7	1	0	0	0	0	0	1	0	0	0	0
1814	4	135	1	6	0	Yes	Yes	Yes	Yes	No	Yes	16000	5	0	0	0	0	1	0	0		Yes	No	1	1	0	0	0	0	0	0	0	0	0		Don't know	1 2 5 7	1	1	0	0	1	0	1	0	0	0	0
1815	1	203	0	11	4	Yes	Yes	Yes	Yes	Yes	Yes	22000	1	1	0	0	0	0	0	0		Yes	No	1 2	1	1	0	0	0	0	0	0	0	0		Yes	1 2 7 8	1	1	0	0	0	0	1	1	0	0	0
1816	3	139	1	9	2	Yes	No	No	Yes	Yes	No	12000	5	0	0	0	0	1	0	0		Yes	No	1 8	1	0	0	0	0	0	0	1	0	0		Yes	1 2 5 7 9	1	1	0	0	1	0	1	0	1	0	0
1817	1	189	0	11	2	Yes	Yes	Yes	Yes	Yes	No	9000	1	1	0	0	0	0	0	0		Yes	No	2 3 4 6 7 8	0	1	1	1	0	1	1	1	0	0		Yes	1 2 5 6 7 9	1	1	0	0	1	1	1	0	1	0	0
1818	4	142	1	0	10	Yes	No	No	No	No	Yes	11000	5	0	0	0	0	1	0	0		No	No	1 2	1	1	0	0	0	0	0	0	0	0		Yes	1 2	1	1	0	0	0	0	0	0	0	0	0
1819	3	133	0	5	25	Yes	No	No	Yes	Yes	Yes	20000	1 3	1	0	1	0	0	0	0		Yes	No	1 2 4	1	1	0	1	0	0	0	0	0	0		Yes	1 2 5 7	1	1	0	0	1	0	1	0	0	0	0
1820	3	181	1	6	8	Yes	Yes	Yes	Yes	Yes	Yes	20000											No	97	0	0	0	0	0	0	0	0	0	1		Don't know	97	0	0	0	0	0	0	0	0	0	0	1
1821	3	170	1	10	16	Yes	No	No	Yes	No	Yes	14000	1	1	0	0	0	0	0	0		Yes	No	1 2 8	1	1	0	0	0	0	0	1	0	0		No	1 2 5 7	1	1	0	0	1	0	1	0	0	0	0
1822	4	135	1	0	0	Yes	No	No	No	No	No	8000	5	0	0	0	0	1	0	0		Yes	No	97	0	0	0	0	0	0	0	0	0	1		Don't know	97	0	0	0	0	0	0	0	0	0	0	1
1823	5	185	1	5	26	Yes	Yes	Yes	Yes	No	Yes	12000	5	0	0	0	0	1	0	0		Yes	Yes	97	0	0	0	0	0	0	0	0	0	1		Don't know	1 2 4 5 7 9	1	1	0	1	1	0	1	0	1	0	0
1824	2	199	1	5	10	Yes	No	No	No	No	No	11500	1 3	1	0	1	0	0	0	0		Yes	No	1	1	0	0	0	0	0	0	0	0	0		Yes	1 3 4 7 9	1	0	1	1	0	0	1	0	1	0	0
1825	1	121	0	5	0	Yes	No	No	Yes	No	No	10000	5	0	0	0	0	1	0	0		Yes	No	1 2	1	1	0	0	0	0	0	0	0	0		Yes	1 2 7	1	1	0	0	0	0	1	0	0	0	0
1826	5	118	0	7	26	Yes	Yes	Yes	Yes	Yes	Yes	9000	1 2	1	1	0	0	0	0	0		Yes	No	1 2	1	1	0	0	0	0	0	0	0	0		Yes	1 2 7 9	1	1	0	0	0	0	1	0	1	0	0
1827	1	141	0	6	16	Yes	No	No	No	No	No	6000	1	1	0	0	0	0	0	0		Yes	No	1 2 4	1	1	0	1	0	0	0	0	0	0		Yes	1 2 5 7 9	1	1	0	0	1	0	1	0	1	0	0
1828	1	189	1	7	13	Yes	No	No	No	No	No	6000	5	0	0	0	0	1	0	0		Yes	Yes	1 8	1	0	0	0	0	0	0	1	0	0		Yes	1 2 7	1	1	0	0	0	0	1	0	0	0	0
1829	4	175	0	4	25	Yes	Yes	Yes	No	Yes	Yes	14000	1	1	0	0	0	0	0	0		Yes	No	1 2	1	1	0	0	0	0	0	0	0	0		Yes	1 2 5 7	1	1	0	0	1	0	1	0	0	0	0
1830	5	156	0	4	7	Yes	Yes	No	No	Yes	No	12000	5	0	0	0	0	1	0	0		Yes	Yes	97	0	0	0	0	0	0	0	0	0	1		Yes	1 2 6 7 9	1	1	0	0	0	1	1	0	1	0	0
1831	4	202	0	8	0	Yes	Yes	Yes	Yes	Yes	Yes	16500	1 2	1	1	0	0	0	0	0		Yes	No	1 5	1	0	0	0	1	0	0	0	0	0		No	1 2 3 7	1	1	1	0	0	0	1	0	0	0	0
1832	3	138	0	4	4	Yes	No	No	Yes	Yes	Yes	15000	1 2	1	1	0	0	0	0	0		Yes	No	1 4 5 8	1	0	0	1	1	0	0	1	0	0		Yes	1 2 3 4 5 7 9	1	1	1	1	1	0	1	0	1	0	0
1833	4	175	0	8	27	Yes	No	No	No	Yes	Yes	35000	1	1	0	0	0	0	0	0		Yes	No	1 2	1	1	0	0	0	0	0	0	0	0		Yes	1 2 6	1	1	0	0	0	1	0	0	0	0	0
1834	5	157	1	0	0	Yes	Yes	Yes	Yes	Yes	No	27000	5	0	0	0	0	1	0	0		Yes	Yes	2 8	0	1	0	0	0	0	0	1	0	0		Yes	1 5	1	0	0	0	1	0	0	0	0	0	0
1835	4	151	1	0	0	Yes	Yes	Yes	Yes	Yes	Yes	30000	1	1	0	0	0	0	0	0		Yes	No	2 4	0	1	0	1	0	0	0	0	0	0		No	1 2 6 7 96	1	1	0	0	0	1	1	0	0	1	0	Patla paikhana
1836	4	134	1	9	5	Yes	No	No	No	No	No	7000	5	0	0	0	0	1	0	0		No	Yes	97	0	0	0	0	0	0	0	0	0	1		Don't know	1 2 7	1	1	0	0	0	0	1	0	0	0	0
1837	5	144	0	7	3	Yes	Yes	Yes	Yes	Yes	Yes	16000	1 2	1	1	0	0	0	0	0		Yes	No	2 4	0	1	0	1	0	0	0	0	0	0		Don't know	1	1	0	0	0	0	0	0	0	0	0	0
1838	2	131	0	7	28	Yes	Yes	Yes	Yes	Yes	Yes	30000	1	1	0	0	0	0	0	0		Yes	No	1	1	0	0	0	0	0	0	0	0	0		Don't know	1 2	1	1	0	0	0	0	0	0	0	0	0
1839	3	138	1	11	25	Yes	No	No	No	No	No	8000	5	0	0	0	0	1	0	0		Yes	No	1 8	1	0	0	0	0	0	0	1	0	0		Yes	1 2 3 6	1	1	1	0	0	1	0	0	0	0	0
1840	6	190	0	1	29	Yes	Yes	Yes	No	No	Yes	12000	5	0	0	0	0	1	0	0		Yes	No	97	0	0	0	0	0	0	0	0	0	1		Don't know	97	0	0	0	0	0	0	0	0	0	0	1
1841	1	183	0	1	16	Yes	No	No	Yes	No	Yes	12000	1	1	0	0	0	0	0	0		Yes	No	1 2	1	1	0	0	0	0	0	0	0	0		Yes	1 2 3 4 7	1	1	1	1	0	0	1	0	0	0	0
1842	2	23	0	0	3	Yes	No	No	No	No	No	3000											No	1	1	0	0	0	0	0	0	0	0	0		Yes	1 2 6	1	1	0	0	0	1	0	0	0	0	0
1843	3	111	1	7	21	Yes	No	No	Yes	No	Yes	13000	1	1	0	0	0	0	0	0		Yes	Yes	97	0	0	0	0	0	0	0	0	0	1		No	97	0	0	0	0	0	0	0	0	0	0	1
1844	4	166	1	9	0	Yes	No	No	No	No	Yes	10000	1	1	0	0	0	0	0	0		Yes	No	1	1	0	0	0	0	0	0	0	0	0		Don't know	2 7	0	1	0	0	0	0	1	0	0	0	0
1845	3	124	1	3	27	Yes	No	No	No	Yes	No	15000	1	1	0	0	0	0	0	0		Yes	Yes	97	0	0	0	0	0	0	0	0	0	1		No	97	0	0	0	0	0	0	0	0	0	0	1
1846	6	150	1	6	26	Yes	No	No	No	Yes	No	6500	5	0	0	0	0	1	0	0		Yes	No	1 2	1	1	0	0	0	0	0	0	0	0		Yes	1 2 5 9	1	1	0	0	1	0	0	0	1	0	0
1847	1	141	0	6	18	Yes	Yes	Yes	No	Yes	Yes	15000	1	1	0	0	0	0	0	0		Yes	No	1 2 8	1	1	0	0	0	0	0	1	0	0		Yes	1 2 4 5 9	1	1	0	1	1	0	0	0	1	0	0
1848	2	199	0	11	17	Yes	No	No	No	No	No	8000											No	97	0	0	0	0	0	0	0	0	0	1		Don't know	1 2 7	1	1	0	0	0	0	1	0	0	0	0
1849	4	202	0	5	0	Yes	No	No	Yes	No	No	12000	1	1	0	0	0	0	0	0		No	No	1	1	0	0	0	0	0	0	0	0	0		Don't know	97	0	0	0	0	0	0	0	0	0	0	1
1850	2	158	0	8	15	Yes	Yes	Yes	No	No	No	15000											Yes	2 4	0	1	0	1	0	0	0	0	0	0		Yes	1 2 6	1	1	0	0	0	1	0	0	0	0	0
1851	3	140	0	3	4	Yes	Yes	Yes	Yes	No	No	25600	1	1	0	0	0	0	0	0		Yes	No	1 2	1	1	0	0	0	0	0	0	0	0		Yes	1 2 7	1	1	0	0	0	0	1	0	0	0	0
1852	1	129	0	5	0	Yes	Yes	No	Yes	No	Yes	12000	1	1	0	0	0	0	0	0		Yes	No	1 2	1	1	0	0	0	0	0	0	0	0		Don't know	1 2	1	1	0	0	0	0	0	0	0	0	0
1853	5	125	1	9	1	Yes	Yes	Yes	Yes	Yes	Yes	11000	1	1	0	0	0	0	0	0		No	No	1 2	1	1	0	0	0	0	0	0	0	0		Yes	1 2 3 5	1	1	1	0	1	0	0	0	0	0	0
1854	2	174	1	10	24	Yes	Yes	Yes	Yes	Yes	Yes	18000	1 3	1	0	1	0	0	0	0		Yes	No	2 6	0	1	0	0	0	1	0	0	0	0		Yes	1 2 5 7	1	1	0	0	1	0	1	0	0	0	0
1855	5	156	0	0	27	Yes	Yes	Yes	Yes	Yes	Yes	10000	5	0	0	0	0	1	0	0		Yes	No	4	0	0	0	1	0	0	0	0	0	0		Yes	1 2 6	1	1	0	0	0	1	0	0	0	0	0
1856	3	123	0	11	14	Yes	Yes	Yes	Yes	No	No	8000	1	1	0	0	0	0	0	0		Yes	No	1 5	1	0	0	0	1	0	0	0	0	0		Don't know	1 2 7 9	1	1	0	0	0	0	1	0	1	0	0
1857	4	142	1	3	26	Yes	Yes	Yes	Yes	No	Yes	12000	1	1	0	0	0	0	0	0		No	Yes	1	1	0	0	0	0	0	0	0	0	0		Don't know	1 2 5 6 7	1	1	0	0	1	1	1	0	0	0	0
1858	4	200	0	8	9	Yes	Yes	Yes	No	No	Yes	25000	1	1	0	0	0	0	0	0		Yes	Yes	1 4	1	0	0	1	0	0	0	0	0	0		Don't know	1 2 5 7	1	1	0	0	1	0	1	0	0	0	0
1859	4	128	0	9	15	Yes	Yes	Yes	No	No	No	6000	5	0	0	0	0	1	0	0		Yes	Yes	97	0	0	0	0	0	0	0	0	0	1		Don't know	1 96	1	0	0	1	0	0	0	0	0		0
1860	1	203	1	8	15	Yes	Yes	Yes	No	No	No	7500	4	0	0	0	1	0	0	0		Yes	Yes	1 2	1	1	0	0	0	0	0	0	0	0		Yes	1 2 4 7	1	1	0	1	0	0	1	0	0	0	0
1861	4	146	1	11	0	No	No	No	No	No	No	10000	5	0	0	0	0	1	0	0		Yes	No	1	1	0	0	0	0	0	0	0	0	0		Don't know	1	1	0	0	0	0	0	0	0	0	0	0
1862	5	125	1	9	16	Yes	Yes	Yes	Yes	Yes	Yes	14500	1	1	0	0	0	0	0	0		Yes	No	1 4 8	1	0	0	1	0	0	0	1	0	0		No	1 2 5 7 9	1	1	0	0	1	0	1	0	1	0	0
1863	4	128	0	6	13	Yes	Yes	Yes	No	No	Yes	10000	5	0	0	0	0	1	0	0		Yes	Yes	97	0	0	0	0	0	0	0	0	0	1		Yes	1 2 5 6 7	1	1	0	0	1	1	1	0	0	0	0
1864	5	157	0	5	16	Yes	Yes	Yes	Yes	No	Yes	10000	1	1	0	0	0	0	0	0		Yes	Yes	1 2	1	1	0	0	0	0	0	0	0	0		Yes	1 2 5 7	1	1	0	0	1	0	1	0	0	0	0
1865	4	200	1	3	8	Yes	No	No	No	No	Yes	12000	1	1	0	0	0	0	0	0		Yes	No	97	0	0	0	0	0	0	0	0	0	1		Don't know	97	0	0	0	0	0	0	0	0	0	0	1
1866	5	144	1	8	10	Yes	No	No	Yes	Yes	Yes	15000	1	1	0	0	0	0	0	0		Yes	No	2	0	1	0	0	0	0	0	0	0	0		No	2 6 7	0	1	0	0	0	1	1	0	0	0	0
1867	3	176	1	4	18	Yes	Yes	Yes	Yes	Yes	Yes	13500	5	0	0	0	0	1	0	0		Yes	No	1 2 8	1	1	0	0	0	0	0	1	0	0		Yes	1 2 5 7 8 9	1	1	0	0	1	0	1	1	1	0	0
1868	1	141	1	0	11	Yes	Yes	No	No	No	No	9000											No	1	1	0	0	0	0	0	0	0	0	0		Yes	1 2 5 7	1	1	0	0	1	0	1	0	0	0	0
1869	3	176	1	1	18	Yes	No	No	Yes	No	No	17500	5	0	0	0	0	1	0	0		Yes	No	1 8	1	0	0	0	0	0	0	1	0	0		Yes	1 2 5 7	1	1	0	0	1	0	1	0	0	0	0
1870	5	114	0	9	26	Yes	Yes	Yes	No	Yes	Yes	6500	1	1	0	0	0	0	0	0		Yes	No	1 5	1	0	0	0	1	0	0	0	0	0		Yes	1 5	1	0	0	0	1	0	0	0	0	0	0
1871	6	117	1	7	11	Yes	Yes	Yes	Yes	Yes	Yes	15000	1	1	0	0	0	0	0	0		Yes	No	1	1	0	0	0	0	0	0	0	0	0		Don't know	1 2 5 7	1	1	0	0	1	0	1	0	0	0	0
1872	2	163	1	8	21	Yes	Yes	Yes	No	No	Yes	15000	5	0	0	0	0	1	0	0		No	No	1 4	1	0	0	1	0	0	0	0	0	0		Yes	1 2 6	1	1	0	0	0	1	0	0	0	0	0
1873	4	151	1	7	0	No	No	No	No	No	Yes	10000	1 2 3	1	1	1	0	0	0	0		Yes	No	1	1	0	0	0	0	0	0	0	0	0		Don't know	1 2 6	1	1	0	0	0	1	0	0	0	0	0
1874	5	169	1	6	15	Yes	Yes	Yes	Yes	Yes	Yes	22000	1	1	0	0	0	0	0	0		Yes	Yes	1 4 5	1	0	0	1	1	0	0	0	0	0		No	1 2 3 5 7	1	1	1	0	1	0	1	0	0	0	0
1875	3	139	1	0	10	Yes	Yes	Yes	No	No	Yes	10000	1	1	0	0	0	0	0	0		Yes	Yes	1 4	1	0	0	1	0	0	0	0	0	0		Yes	1 2 3 5 6 9	1	1	1	0	1	1	0	0	1	0	0
1876	2	162	0	8	9	Yes	No	No	No	No	Yes	6000	1	1	0	0	0	0	0	0		Yes	No	97	0	0	0	0	0	0	0	0	0	1		No	1 2 6	1	1	0	0	0	1	0	0	0	0	0
1877	3	136	1	3	3	Yes	No	No	Yes	Yes	Yes	17000	1	1	0	0	0	0	0	0		Yes	Yes	2 4	0	1	0	1	0	0	0	0	0	0		No	1 6 9	1	0	0	0	0	1	0	0	1	0	0
1878	6	137	1	8	6	Yes	Yes	Yes	No	No	Yes	12000	5	0	0	0	0	1	0	0		No	No	97	0	0	0	0	0	0	0	0	0	1		Don't know	1 2 5	1	1	0	0	1	0	0	0	0	0	0
1879	2	162	1	6	11	Yes	No	No	No	No	No	10000	5	0	0	0	0	1	0	0		Yes	No	2 4	0	1	0	1	0	0	0	0	0	0		Yes	2 4 6	0	1	0	1	0	1	0	0	0	0	0
1880	4	142	1	2	10	Yes	No	No	No	No	No	6000											Yes	97	0	0	0	0	0	0	0	0	0	1		Yes	1 2 5 6 7	1	1	0	0	1	1	1	0	0	0	0
1881	3	186	1	6	2	Yes	No	No	Yes	No	No	15000	5	0	0	0	0	1	0	0		Yes	No	1	1	0	0	0	0	0	0	0	0	0		Yes	1 2	1	1	0	0	0	0	0	0	0	0	0
1882	4	188	1	4	20	Yes	No	No	Yes	Yes	Yes	20000											Yes	97	0	0	0	0	0	0	0	0	0	1		Don't know	1 2	1	1	0	0	0	0	0	0	0	0	0
1883	3	138	0	7	2	Yes	Yes	Yes	Yes	No	No	8000	1	1	0	0	0	0	0	0		Yes	No	1 4 5 8	1	0	0	1	1	0	0	1	0	0		Yes	1 2 3 4 7 9	1	1	1	1	0	0	1	0	1	0	0
1884	5	144	0	11	8	Yes	Yes	Yes	Yes	Yes	Yes	20000	1 2	1	1	0	0	0	0	0		Yes	No	1 2	1	1	0	0	0	0	0	0	0	0		Yes	1 3 5 96	1	0	1	0	1	0	0	0	0	1	0	Patlapaykhana hoy
1885	6	116	0	5	0	Yes	Yes	Yes	No	No	No	9000	5	0	0	0	0	1	0	0		No	No	1	1	0	0	0	0	0	0	0	0	0		Yes	1 2 7 9	1	1	0	0	0	0	1	0	1	0	0
1886	2	163	1	10	2	Yes	No	No	Yes	No	Yes	12000	1	1	0	0	0	0	0	0		No	No	97	0	0	0	0	0	0	0	0	0	1		Don't know	97	0	0	0	0	0	0	0	0	0	0	1
1887	6	117	0	10	10	Yes	Yes	Yes	No	No	No	1500	5	0	0	0	0	1	0	0		Yes	No	1 2 4	1	1	0	1	0	0	0	0	0	0		No	1 2 5 9	1	1	0	0	1	0	0	0	1	0	0
1888	3	197	1	10	9	Yes	No	No	No	No	No	10000	1	1	0	0	0	0	0	0		Yes	Yes	97	0	0	0	0	0	0	0	0	0	1		Don't know	1 5	1	0	0	0	1	0	0	0	0	0	0
1889	4	135	1	0	0	Yes	No	No	Yes	No	Yes	15000	5	0	0	0	0	1	0	0		Yes	No	97	0	0	0	0	0	0	0	0	0	1		Don't know	97	0	0	0	0	0	0	0	0	0	0	1
1890	3	197	0	4	20	Yes	Yes	Yes	Yes	Yes	Yes	18000	1	1	0	0	0	0	0	0		Yes	No	1 2	1	1	0	0	0	0	0	0	0	0		No	1 5 7	1	0	0	0	1	0	1	0	0	0	0
1891	1	141	1	9	11	Yes	No	No	No	No	Yes	7000	5	0	0	0	0	1	0	0		Yes	No	1 2 3 8	1	1	1	0	0	0	0	1	0	0		No	1 2 3 4 5 7 9	1	1	1	1	1	0	1	0	1	0	0
1892	3	139	1	9	6	Yes	No	No	No	Yes	Yes	15000	1	1	0	0	0	0	0	0		Yes	No	1 2 4 5	1	1	0	1	1	0	0	0	0	0		Don't know	1 2 7 9 96	1	1	0	0	0	0	1	0	1		0
1893	4	173	0	7	13	Yes	No	No	No	No	No	11000											No	97	0	0	0	0	0	0	0	0	0	1		Don't know	97	0	0	0	0	0	0	0	0	0	0	1
1894	4	202	1	1	10	Yes	Yes	Yes	No	No	Yes	13000	5	0	0	0	0	1	0	0		Yes	No	1 96	1	0	0	0	0	0	0	0		0		Yes	1 2 6 9	1	1	0	0	0	1	0	0	1	0	0
1895	6	150	0	2	4	Yes	No	No	No	Yes	Yes	12000	1	1	0	0	0	0	0	0		Yes	No	1 2 4	1	1	0	1	0	0	0	0	0	0		Yes	1 2 3 5 6 7 9	1	1	1	0	1	1	1	0	1	0	0
1896	6	91	0	2	12	Yes	Yes	Yes	No	Yes	Yes	15000	5	0	0	0	0	1	0	0		Yes	No	1 2	1	1	0	0	0	0	0	0	0	0		No	1 2 4 5 7	1	1	0	1	1	0	1	0	0	0	0
1897	1	147	0	7	26	Yes	No	No	No	No	No	8000	1	1	0	0	0	0	0	0		Yes	No	1 2	1	1	0	0	0	0	0	0	0	0		Yes	1 2 96	1	1	0	0	0	0	0	0	0	1	0	Bomi hoy
1898	5	185	1	7	5	Yes	No	No	No	No	Yes	10000	1 2	1	1	0	0	0	0	0		Yes	Yes	1	1	0	0	0	0	0	0	0	0	0		Yes	97	0	0	0	0	0	0	0	0	0	0	1
1899	4	134	0	7	5	Yes	Yes	Yes	Yes	No	Yes	16000	1	1	0	0	0	0	0	0		Yes	No	1 2 4 5	1	1	0	1	1	0	0	0	0	0		No	1 2 4 5 6 7 9	1	1	0	1	1	1	1	0	1	0	0
1900	3	149	1	0	23	Yes	No	No	Yes	Yes	Yes	12000	1 3	1	0	1	0	0	0	0		Yes	Yes	1 4	1	0	0	1	0	0	0	0	0	0		Yes	1 2 5	1	1	0	0	1	0	0	0	0	0	0
1901	5	191	0	6	22	Yes	No	No	No	No	Yes	5500	1	1	0	0	0	0	0	0		No	No	1 3 4	1	0	1	1	0	0	0	0	0	0		No	1 2 3 5	1	1	1	0	1	0	0	0	0	0	0
1902	3	170	1	10	26	Yes	Yes	Yes	Yes	Yes	Yes	22500	1 3	1	0	1	0	0	0	0		Yes	No	1 2	1	1	0	0	0	0	0	0	0	0		Yes	1 2 5 7	1	1	0	0	1	0	1	0	0	0	0
1903	4	135	0	5	13	Yes	No	No	No	No	No	18000											No	97	0	0	0	0	0	0	0	0	0	1		Don't know	97	0	0	0	0	0	0	0	0	0	0	1
1904	3	182	1	11	5	Yes	No	No	Yes	Yes	No	12000	1	1	0	0	0	0	0	0		Yes	Yes	1 2	1	1	0	0	0	0	0	0	0	0		Yes	1 2 5 7	1	1	0	0	1	0	1	0	0	0	0
1905	1	129	1	1	0	Yes	Yes	Yes	Yes	Yes	Yes	30000	3	0	0	1	0	0	0	0		Yes	No	2	0	1	0	0	0	0	0	0	0	0		Yes	2 6 7	0	1	0	0	0	1	1	0	0	0	0
1906	1	183	1	4	11	Yes	No	No	No	No	Yes	10000	4	0	0	0	1	0	0	0		Yes	No	1 2	1	1	0	0	0	0	0	0	0	0		Yes	1 2 5 7 9	1	1	0	0	1	0	1	0	1	0	0
1907	1	147	0	11	3	Yes	Yes	Yes	Yes	Yes	Yes	11000	1	1	0	0	0	0	0	0		Yes	No	1 2	1	1	0	0	0	0	0	0	0	0		Yes	1 2 5 7 9	1	1	0	0	1	0	1	0	1	0	0
1908	5	115	1	0	0	Yes	No	No	Yes	Yes	Yes	22000	1 2	1	1	0	0	0	0	0		Yes	Yes	1 2 5	1	1	0	0	1	0	0	0	0	0		Yes	1 5 7	1	0	0	0	1	0	1	0	0	0	0
1909	3	161	1	11	0	Yes	Yes	Yes	No	No	No	15000	1	1	0	0	0	0	0	0		Yes	Yes	1 2	1	1	0	0	0	0	0	0	0	0		Yes	1 2 7	1	1	0	0	0	0	1	0	0	0	0
1910	1	164	0	7	15	Yes	Yes	Yes	Yes	Yes	Yes	20000	1	1	0	0	0	0	0	0		Yes	No	1 2 4 6 8	1	1	0	1	0	1	0	1	0	0		Yes	1 2 5 6 7	1	1	0	0	1	1	1	0	0	0	0
1911	5	153	1	6	18	Yes	Yes	Yes	No	Yes	Yes	13700	1 2	1	1	0	0	0	0	0		Yes	No	1 3 5	1	0	1	0	1	0	0	0	0	0		Yes	1 6	1	0	0	0	0	1	0	0	0	0	0
1912	3	138	0	8	21	Yes	Yes	Yes	No	No	No	13500	1	1	0	0	0	0	0	0		Yes	No	1 8	1	0	0	0	0	0	0	1	0	0		Yes	1 2 5 7 9	1	1	0	0	1	0	1	0	1	0	0
1913	4	151	1	9	0	Yes	No	No	No	No	Yes	12000	1	1	0	0	0	0	0	0		Yes	No	4	0	0	0	1	0	0	0	0	0	0		Don't know	1 2 6	1	1	0	0	0	1	0	0	0	0	0
1914	4	146	1	6	9	Yes	No	No	No	No	No	16000	1	1	0	0	0	0	0	0		Yes	No	5 8 96	0	0	0	0	1	0	0	1	1	0	bari ghor clean koritey hobe	Don't know	1 2 5 7	1	1	0	0	1	0	1	0	0	0	0
1915	2	145	0	11	26	Yes	Yes	Yes	No	No	No	10000	5	0	0	0	0	1	0	0		Yes	No	1	1	0	0	0	0	0	0	0	0	0		Don't know	97	0	0	0	0	0	0	0	0	0	0	1
1916	4	175	1	1	28	Yes	No	Yes	Yes	Yes	Yes	12000	1	1	0	0	0	0	0	0		Yes	No	1 2 5	1	1	0	0	1	0	0	0	0	0		Yes	1 5 7	1	0	0	0	1	0	1	0	0	0	0
1917	3	186	0	2	7	Yes	Yes	Yes	Yes	Yes	Yes	10000	1	1	0	0	0	0	0	0		Yes	No	1 2 3 4 7 8	1	1	1	1	0	0	1	1	0	0		No	1 2 3 5 6 9	1	1	1	0	1	1	0	0	1	0	0
1918	1	143	0	8	12	Yes	No	No	Yes	No	No	10000	1	1	0	0	0	0	0	0		Yes	No	1	1	0	0	0	0	0	0	0	0	0		Yes	1 2 7	1	1	0	0	0	0	1	0	0	0	0
1919	3	179	0	10	26	Yes	Yes	Yes	Yes	Yes	Yes	15000	1 3	1	0	1	0	0	0	0		Yes	No	1 2 4	1	1	0	1	0	0	0	0	0	0		Yes	1 2 5 7	1	1	0	0	1	0	1	0	0	0	0
1920	4	166	1	3	14	Yes	No	No	No	No	No	7000											No	97	0	0	0	0	0	0	0	0	0	1		Don't know	1 2	1	1	0	0	0	0	0	0	0	0	0
1921	5	157	1	6	10	Yes	Yes	Yes	Yes	Yes	Yes	20000	5	0	0	0	0	1	0	0		Yes	Yes	1	1	0	0	0	0	0	0	0	0	0		Yes	1 2 5 7 9	1	1	0	0	1	0	1	0	1	0	0
1922	1	184	0	10	20	Yes	No	No	No	No	No	7000	1	1	0	0	0	0	0	0		Yes	No	8	0	0	0	0	0	0	0	1	0	0		No	1 2 5 7	1	1	0	0	1	0	1	0	0	0	0
1923	1	141	1	11	17	Yes	No	No	No	No	No	14500	1	1	0	0	0	0	0	0		Yes	No	1 2	1	1	0	0	0	0	0	0	0	0		Yes	1 2	1	1	0	0	0	0	0	0	0	0	0
1924	6	137	0	5	15	Yes	No	No	No	No	Yes	9000											No	1 2	1	1	0	0	0	0	0	0	0	0		Don't know	1 2 7 8	1	1	0	0	0	0	1	1	0	0	0
1925	5	119	1	9	29	Yes	Yes	No	Yes	Yes	Yes	20000	1 2	1	1	0	0	0	0	0		Yes	Yes	2 7	0	1	0	0	0	0	1	0	0	0		No	1 2 3 6 7	1	1	1	0	0	1	1	0	0	0	0
1926	3	124	1	2	24	Yes	Yes	Yes	Yes	Yes	Yes	25000	1	1	0	0	0	0	0	0		Yes	No	1 2 3 4	1	1	1	1	0	0	0	0	0	0		No	1 2 5	1	1	0	0	1	0	0	0	0	0	0
1927	6	178	0	9	25	Yes	Yes	Yes	Yes	Yes	Yes	25000	1	1	0	0	0	0	0	0		Yes	No	2	0	1	0	0	0	0	0	0	0	0		No	1 2 3 5 7 96	1	1	1	0	1	0	1	0	0	1	0	Bomi bomi vab
1928	5	113	0	0	26	Yes	Yes	Yes	Yes	Yes	Yes	9500	1	1	0	0	0	0	0	0		No	No	1 3	1	0	1	0	0	0	0	0	0	0		No	1 2 3 4 5 6 7 9	1	1	1	1	1	1	1	0	1	0	0
1929	3	152	0	8	12	Yes	No	No	No	Yes	No	10000	1 2	1	1	0	0	0	0	0		Yes	No	97	0	0	0	0	0	0	0	0	0	1		Yes	1 2	1	1	0	0	0	0	0	0	0	0	0
1930	4	173	0	7	0	Yes	No	No	No	No	No	8000											No	1	1	0	0	0	0	0	0	0	0	0		No	1 2	1	1	0	0	0	0	0	0	0	0	0
1931	1	168	1	3	3	Yes	Yes	Yes	Yes	Yes	Yes	15000	1	1	0	0	0	0	0	0		Yes	No	1	1	0	0	0	0	0	0	0	0	0		Yes	1 2 5	1	1	0	0	1	0	0	0	0	0	0
1932	3	192	1	7	23	Yes	No	No	No	No	No	10000	1	1	0	0	0	0	0	0		Yes	No	1 2	1	1	0	0	0	0	0	0	0	0		Don't know	1 2 5 6	1	1	0	0	1	1	0	0	0	0	0
1933	2	23	0	7	28	Yes	No	No	No	No	Yes	8000											No	4 8	0	0	0	1	0	0	0	1	0	0		Yes	1 6	1	0	0	0	0	1	0	0	0	0	0
1934	3	187	1	4	16	Yes	Yes	Yes	No	No	No	15000	1	1	0	0	0	0	0	0		Yes	No	1 8	1	0	0	0	0	0	0	1	0	0		Yes	1 2 7	1	1	0	0	0	0	1	0	0	0	0
1935	6	190	0	0	18	Yes	No	No	Yes	No	No	10000	1	1	0	0	0	0	0	0		Yes	No	1 2	1	1	0	0	0	0	0	0	0	0		Yes	1 2 5 7 8	1	1	0	0	1	0	1	1	0	0	0
1936	3	149	1	4	28	Yes	No	No	No	No	Yes	8000	3	0	0	1	0	0	0	0		Yes	Yes	1	1	0	0	0	0	0	0	0	0	0		Yes	1 2 5 7	1	1	0	0	1	0	1	0	0	0	0
1937	1	184	1	7	8	Yes	Yes	No	Yes	Yes	No	30000	5	0	0	0	0	1	0	0		Yes	No	1 8	1	0	0	0	0	0	0	1	0	0		Yes	1 2 7	1	1	0	0	0	0	1	0	0	0	0
1938	5	185	1	3	23	Yes	No	No	No	No	No	5500	5	0	0	0	0	1	0	0		Yes	No	1 2	1	1	0	0	0	0	0	0	0	0		Don't know	1 2 4 6	1	1	0	1	0	1	0	0	0	0	0
1939	6	194	1	5	9	Yes	No	No	Yes	No	No	14000	5	0	0	0	0	1	0	0		Yes	No	97	0	0	0	0	0	0	0	0	0	1		Don't know	1 2	1	1	0	0	0	0	0	0	0	0	0
1940	2	174	0	4	12	Yes	Yes	Yes	No	Yes	Yes	20000											No	97	0	0	0	0	0	0	0	0	0	1		Don't know	97	0	0	0	0	0	0	0	0	0	0	1
1941	4	120	0	5	0	Yes	No	No	No	Yes	Yes	15000	1	1	0	0	0	0	0	0		Yes	No	1 5	1	0	0	0	1	0	0	0	0	0		Don't know	1 2 5	1	1	0	0	1	0	0	0	0	0	0
1942	4	148	1	1	26	Yes	Yes	Yes	No	Yes	Yes	20000	5	0	0	0	0	1	0	0		No	No	1 2 5	1	1	0	0	1	0	0	0	0	0		Don't know	1 2 5 6 7	1	1	0	0	1	1	1	0	0	0	0
1943	2	127	0	8	8	Yes	Yes	Yes	No	No	Yes	17000	5	0	0	0	0	1	0	0		No	Yes	1 2	1	1	0	0	0	0	0	0	0	0		Yes	1 2 6 7	1	1	0	0	0	1	1	0	0	0	0
1944	4	132	0	3	23	Yes	Yes	Yes	No	No	Yes	29000											No	1	1	0	0	0	0	0	0	0	0	0		Don't know	97	0	0	0	0	0	0	0	0	0	0	1
1945	4	128	1	9	5	Yes	Yes	Yes	No	No	Yes	11000	5	0	0	0	0	1	0	0		Yes	Yes	1 2	1	1	0	0	0	0	0	0	0	0		No	1 2 5 6 7 9	1	1	0	0	1	1	1	0	1	0	0
1946	6	91	1	2	26	Yes	No	No	No	No	No	7000	5	0	0	0	0	1	0	0		Yes	Yes	2	0	1	0	0	0	0	0	0	0	0		No	1 2 9	1	1	0	0	0	0	0	0	1	0	0
1947	5	114	1	7	27	Yes	Yes	Yes	No	Yes	Yes	18000	1 2	1	1	0	0	0	0	0		Yes	No	1 5	1	0	0	0	1	0	0	0	0	0		Yes	1 9	1	0	0	0	0	0	0	0	1	0	0
1948	2	158	0	1	22	Yes	Yes	Yes	No	No	No	15000	5	0	0	0	0	1	0	0		Yes	No	1	1	0	0	0	0	0	0	0	0	0		Yes	1 7 9	1	0	0	0	0	0	1	0	1	0	0
1949	3	192	1	2	6	Yes	Yes	Yes	Yes	Yes	Yes	15000	1 2	1	1	0	0	0	0	0		Yes	No	1 5	1	0	0	0	1	0	0	0	0	0		No	1 2 5 7	1	1	0	0	1	0	1	0	0	0	0
1950	2	199	1	9	10	Yes	Yes	Yes	No	No	Yes	5600	5	0	0	0	0	1	0	0		Yes	No	97	0	0	0	0	0	0	0	0	0	1		Yes	1 2	1	1	0	0	0	0	0	0	0	0	0
1951	6	130	0	7	18	Yes	Yes	Yes	No	No	Yes	17000	1	1	0	0	0	0	0	0		Yes	No	1 4 5 8	1	0	0	1	1	0	0	1	0	0		No	1 2 3 5 7	1	1	1	0	1	0	1	0	0	0	0
1952	2	174	0	9	22	Yes	Yes	Yes	No	No	Yes	34800											No	1 2	1	1	0	0	0	0	0	0	0	0		Don't know	97	0	0	0	0	0	0	0	0	0	0	1
1953	6	178	1	5	6	Yes	Yes	Yes	Yes	No	No	5000	1	1	0	0	0	0	0	0		Yes	No	1 2	1	1	0	0	0	0	0	0	0	0		Don't know	1 2 4 5 7	1	1	0	1	1	0	1	0	0	0	0
1954	5	114	1	6	6	Yes	Yes	Yes	Yes	Yes	Yes	50000	1 2	1	1	0	0	0	0	0		Yes	No	1 5	1	0	0	0	1	0	0	0	0	0		Yes	1 2 4	1	1	0	1	0	0	0	0	0	0	0
1955	1	203	1	2	26	Yes	Yes	Yes	No	No	Yes	12000	4	0	0	0	1	0	0	0		Yes	No	1 2	1	1	0	0	0	0	0	0	0	0		Yes	1 2 5	1	1	0	0	1	0	0	0	0	0	0
1956	3	187	0	6	10	Yes	No	No	No	No	No	15000	1	1	0	0	0	0	0	0		Yes	No	2	0	1	0	0	0	0	0	0	0	0		Yes	1 7	1	0	0	0	0	0	1	0	0	0	0
1957	3	139	1	1	17	Yes	No	No	Yes	No	No	12000	5	0	0	0	0	1	0	0		Yes	Yes	1 4 5	1	0	0	1	1	0	0	0	0	0		Don't know	1 2 5 9	1	1	0	0	1	0	0	0	1	0	0
1958	2	177	1	0	8	Yes	Yes	Yes	No	No	Yes	16000	1	1	0	0	0	0	0	0		Yes	No	97	0	0	0	0	0	0	0	0	0	1		Yes	2 6	0	1	0	0	0	1	0	0	0	0	0
1959	5	144	1	5	11	Yes	No	No	Yes	No	No	7000	5	0	0	0	0	1	0	0		Yes	Yes	2 4	0	1	0	1	0	0	0	0	0	0		Yes	1 5 6	1	0	0	0	1	1	0	0	0	0	0
1960	2	199	0	5	9	Yes	Yes	No	No	No	Yes	30000	3	0	0	1	0	0	0	0		Yes	No	97	0	0	0	0	0	0	0	0	0	1		Yes	1 2	1	1	0	0	0	0	0	0	0	0	0
1961	4	166	0	7	1	Yes	No	No	Yes	Yes	No	19000	1	1	0	0	0	0	0	0		Yes	No	1 2	1	1	0	0	0	0	0	0	0	0		Yes	1 2 6 7 9	1	1	0	0	0	1	1	0	1	0	0
1962	2	198	1	9	4	Yes	No	No	No	No	Yes	300000	5	0	0	0	0	1	0	0		No	No	1	1	0	0	0	0	0	0	0	0	0		Yes	1 2 5 6 7	1	1	0	0	1	1	1	0	0	0	0
1963	1	183	0	1	16	Yes	No	No	No	No	No	15000	5	0	0	0	0	1	0	0		Yes	No	1 2 8	1	1	0	0	0	0	0	1	0	0		Yes	1 2	1	1	0	0	0	0	0	0	0	0	0
1964	4	134	1	2	0	Yes	Yes	Yes	No	No	Yes	15000	3	0	0	1	0	0	0	0		Yes	No	1	1	0	0	0	0	0	0	0	0	0		Yes	1 2 5 6	1	1	0	0	1	1	0	0	0	0	0
1965	3	149	0	5	24	Yes	Yes	Yes	Yes	No	No	10000	1 3	1	0	1	0	0	0	0		Yes	No	1	1	0	0	0	0	0	0	0	0	0		Yes	1 2 4 5	1	1	0	1	1	0	0	0	0	0	0
1966	1	201	0	0	14	Yes	No	No	No	No	Yes	7000	1	1	0	0	0	0	0	0		Yes	No	2 5	0	1	0	0	1	0	0	0	0	0		Yes	1 2 7	1	1	0	0	0	0	1	0	0	0	0
1967	3	195	0	8	18	Yes	No	No	Yes	Yes	Yes	6000	5	0	0	0	0	1	0	0		Yes	No	1 2 8	1	1	0	0	0	0	0	1	0	0		Yes	1 2 5 6 7 9	1	1	0	0	1	1	1	0	1	0	0
1968	3	170	0	10	19	Yes	No	No	No	No	Yes	4000	1	1	0	0	0	0	0	0		Yes	No	1 2	1	1	0	0	0	0	0	0	0	0		No	1 3 5	1	0	1	0	1	0	0	0	0	0	0
1969	5	144	0	7	0	Yes	Yes	Yes	Yes	Yes	Yes	10000	1 2	1	1	0	0	0	0	0		Yes	No	1 5	1	0	0	0	1	0	0	0	0	0		Yes	1 6	1	0	0	0	0	1	0	0	0	0	0
1970	2	177	0	3	0	Yes	No	No	No	Yes	Yes	30000	1	1	0	0	0	0	0	0		Yes	No	1 2	1	1	0	0	0	0	0	0	0	0		Don't know	1 2 6	1	1	0	0	0	1	0	0	0	0	0
1971	5	169	1	4	16	Yes	Yes	Yes	No	No	No	12000	5	0	0	0	0	1	0	0		Yes	Yes	1 7	1	0	0	0	0	0	1	0	0	0		Yes	1 5 6	1	0	0	0	1	1	0	0	0	0	0
1972	1	203	1	10	9	Yes	No	No	No	No	Yes	7500	4	0	0	0	1	0	0	0		Yes	No	1 2	1	1	0	0	0	0	0	0	0	0		Yes	1 2 7	1	1	0	0	0	0	1	0	0	0	0
1973	4	112	1	10	0	Yes	Yes	Yes	Yes	No	Yes	7500											No	1 4	1	0	0	1	0	0	0	0	0	0		No	1 2 7	1	1	0	0	0	0	1	0	0	0	0
1974	3	172	0	6	24	Yes	Yes	Yes	Yes	Yes	Yes	6000	1	1	0	0	0	0	0	0		Yes	No	1 7 8	1	0	0	0	0	0	1	1	0	0		No	1 2 5 7	1	1	0	0	1	0	1	0	0	0	0
1975	4	146	0	9	0	Yes	No	No	No	No	No	12000	1	1	0	0	0	0	0	0		Yes	No	1 5 8	1	0	0	0	1	0	0	1	0	0		Yes	1 2 5	1	1	0	0	1	0	0	0	0	0	0
1976	3	181	1	6	4	Yes	Yes	No	Yes	Yes	No	5000	1	1	0	0	0	0	0	0		Yes	No	1 4 5	1	0	0	1	1	0	0	0	0	0		Don't know	1 2 5	1	1	0	0	1	0	0	0	0	0	0
1977	4	154	0	1	23	Yes	Yes	Yes	Yes	Yes	Yes	15000											No	97	0	0	0	0	0	0	0	0	0	1		No	1 2 3 4 5 9	1	1	1	1	1	0	0	0	1	0	0
1978	2	158	1	7	25	Yes	No	No	No	No	Yes	7000	1	1	0	0	0	0	0	0		Yes	No	1	1	0	0	0	0	0	0	0	0	0		Yes	1 2 6	1	1	0	0	0	1	0	0	0	0	0
1979	3	176	0	4	26	Yes	No	No	No	No	No	12500	1 2	1	1	0	0	0	0	0		Yes	No	1 8	1	0	0	0	0	0	0	1	0	0		No	1 2 5 7	1	1	0	0	1	0	1	0	0	0	0
1980	3	152	1	1	4	Yes	Yes	Yes	Yes	No	Yes	30000	2	0	1	0	0	0	0	0		Yes	No	1 8	1	0	0	0	0	0	0	1	0	0		Yes	1 2 7	1	1	0	0	0	0	1	0	0	0	0
1981	4	175	0	7	14	Yes	No	No	Yes	No	Yes	17000	5	0	0	0	0	1	0	0		Yes	No	1 2 5	1	1	0	0	1	0	0	0	0	0		No	1 2 5 7 9	1	1	0	0	1	0	1	0	1	0	0
1982	1	121	1	8	16	Yes	No	No	Yes	Yes	No	14000	1	1	0	0	0	0	0	0		Yes	No	1 2 3 8	1	1	1	0	0	0	0	1	0	0		No	1 2 5 7 9	1	1	0	0	1	0	1	0	1	0	0
1983	2	145	0	1	9	Yes	Yes	Yes	No	No	Yes	28580											No	96	0	0	0	0	0	0	0	0	1	0	Moyla aborjona thakla,	Don't know	1 2	1	1	0	0	0	0	0	0	0	0	0
1984	2	199	1	5	2	Yes	No	No	No	No	No	11000											No	2 96	0	1	0	0	0	0	0	0	1	0	Akranto baktir satha ak satha khabar khala,calafera korla	Don't know	1 2 7	1	1	0	0	0	0	1	0	0	0	0
1985	4	142	1	7	26	Yes	No	No	No	No	No	3000											No	1 2	1	1	0	0	0	0	0	0	0	0		Yes	1 2 6 9	1	1	0	0	0	1	0	0	1	0	0
1986	3	149	0	11	28	Yes	Yes	Yes	Yes	No	No	13000	1	1	0	0	0	0	0	0		Yes	No	96	0	0	0	0	0	0	0	0	1	0	Mone nai	No	97	0	0	0	0	0	0	0	0	0	0	1
1987	4	122	0	8	19	Yes	No	No	No	No	Yes	8000	1 2	1	1	0	0	0	0	0		Yes	Yes	97	0	0	0	0	0	0	0	0	0	1		Don't know	2	0	1	0	0	0	0	0	0	0	0	0
1988	1	143	0	10	29	Yes	Yes	Yes	Yes	No	No	20000	1	1	0	0	0	0	0	0		No	No	97	0	0	0	0	0	0	0	0	0	1		Yes	1 2 7	1	1	0	0	0	0	1	0	0	0	0
1989	5	191	0	11	22	Yes	Yes	Yes	No	Yes	Yes	60000	1	1	0	0	0	0	0	0		Yes	No	97	0	0	0	0	0	0	0	0	0	1		Don't know	1 2	1	1	0	0	0	0	0	0	0	0	0
1990	5	119	1	3	19	Yes	Yes	No	Yes	Yes	Yes	50000	1	1	0	0	0	0	0	0		Yes	No	1 2 8	1	1	0	0	0	0	0	1	0	0		Yes	2 5	0	1	0	0	1	0	0	0	0	0	0
1991	4	65	1	3	24	Yes	Yes	Yes	Yes	No	Yes	5000	1	1	0	0	0	0	0	0		Yes	No	8	0	0	0	0	0	0	0	1	0	0		No	1 2 7	1	1	0	0	0	0	1	0	0	0	0
1992	3	123	0	6	12	Yes	Yes	Yes	Yes	Yes	Yes	15000	1	1	0	0	0	0	0	0		Yes	No	1	1	0	0	0	0	0	0	0	0	0		No	1 2 5	1	1	0	0	1	0	0	0	0	0	0
1993	3	196	0	4	8	Yes	No	No	No	No	No	10000	1	1	0	0	0	0	0	0		Yes	Yes	8	0	0	0	0	0	0	0	1	0	0		Don't know	1 2 5	1	1	0	0	1	0	0	0	0	0	0
1994	1	143	0	9	20	Yes	No	No	No	No	No	7600	5	0	0	0	0	1	0	0		Yes	No	1 6	1	0	0	0	0	1	0	0	0	0		Yes	1 2 3	1	1	1	0	0	0	0	0	0	0	0
1995	4	112	1	4	10	Yes	Yes	Yes	No	No	No	27000	5	0	0	0	0	1	0	0		Yes	Yes	1 2	1	1	0	0	0	0	0	0	0	0		Yes	1 2 4 6	1	1	0	1	0	1	0	0	0	0	0
1996	3	140	1	5	26	Yes	Yes	Yes	Yes	Yes	No	15300	1 3	1	0	1	0	0	0	0		Yes	No	1 2	1	1	0	0	0	0	0	0	0	0		Yes	1 2 5	1	1	0	0	1	0	0	0	0	0	0
1997	2	145	1	3	17	Yes	No	No	No	No	No	9700	1	1	0	0	0	0	0	0		Yes	No	97	0	0	0	0	0	0	0	0	0	1		Don't know	97	0	0	0	0	0	0	0	0	0	0	1
1998	1	203	0	4	18	Yes	Yes	Yes	Yes	Yes	Yes	18000	1 2	1	1	0	0	0	0	0		Yes	No	1 2	1	1	0	0	0	0	0	0	0	0		No	1 2 4 5 6 7 96	1	1	0	1	1	1	1	0	0	1	0	Bomi Hoy
1999	4	65	0	2	16	Yes	No	No	No	No	No	8000											No	97	0	0	0	0	0	0	0	0	0	1		Don't know	1 2	1	1	0	0	0	0	0	0	0	0	0
[truncated: 215 more rows]
[truncated: 268 more columns]
